# Supplementary material for: Crystal structure of AlPCl8
Source: Acta Crystallogr E Crystallogr Commun. 2024 Nov 8;80(Pt 12):1280–2. doi: 10.1107/S2056989024010661 (PMC11789175; doi:10.1107/S2056989024010661)
Supplement: Supplementary file 1 [file e-80-01280-sup1.cif]

##############################################################################
#                                                                            #
# This CIF contains the data in a paper accepted for publication in          #
# Acta Crystallographica Section E. It conforms to the requirements of       #
# Notes for Authors for Acta Crystallographica Section E, and has been       #
# peer reviewed under the auspices of the IUCr Commission on Journals.       #
#                                                                            #
# Full details of the Crystallographic Information File format               #
# are given in the paper "The Crystallographic Information File (CIF):       #
# a New Standard Archive File for Crystallography" by S. R. Hall, F. H.      #
# Allen and I. D. Brown [Acta Cryst. (1991), A47, 655-685].                  #
#                                                                            #
# The current version of the core CIF dictionary is obtainable from          #
# ftp://ftp.iucr.org/pub/cif_core.dic.                                       #
#                                                                            #
# Software is freely available for graphical display of the structure(s)     #
# in this CIF. For information consult the CIF software page                 #
# http://www.iucr.org/resources/cif/software.                                #
#                                                                            #
# This file may be used for bona fide research purposes within the           #
# scientific community so long as proper attribution is given to the journal # 
# article from which it was obtained.                                        #
#                                                                            #
##############################################################################
data_global
_audit_creation_method     'CRYSTALS_ver_14.61_build_7809 '
_chemical_name_systematic     .
_chemical_melting_point     'not measured'
data_New_Global_Publ_Block
_journal_data_validation_number     ?
_journal_date_recd_electronic     2024-09-20
_journal_date_accepted     2024-11-04
_journal_name_full     'Acta Crystallographica, Section E'
_journal_year     2024
_journal_volume     80
_journal_issue      1
_journal_page_first     0
_journal_page_last     0
_journal_paper_category     GI
_journal_paper_doi     10.1107/S2056989024010661
_journal_coeditor_code     OI2012
_publ_contact_author_name     'Seung-Tae Hong'
_publ_contact_author_address
;
Daegu Gyeongbuk Institute of Science and Technology (DGIST)
Daegu 42988,
Republic of Korea
Department of Chemistry and Chemical Biology, University of New Mexico,
Albuquerque, New Mexico 87131,
United States
NexeriaTek Inc., Daejeon 34016,
Republic of Korea
;
_publ_contact_author_email     'st.hong@dgist.ac.kr'
_publ_contact_author_fax     '+44 1865 000000'
_publ_contact_author_phone     '+82-53-785-6415'
_publ_section_title
;
Crystal structure of AlPCl~8~
;
_publ_section_title_footnote     .
loop_
    _publ_author_name
    _publ_author_footnote
    _publ_author_address
    'Seo, Hyeonjin'
;
Contributed equally.
;
;
Daegu Gyeongbuk Institute of Science and Technology (DGIST)
Daegu 42988,
Republic of Korea
;
    'Shin, Seungyong'
;
Contributed equally.
;
;
Daegu Gyeongbuk Institute of Science and Technology (DGIST)
Daegu 42988,
Republic of Korea
;
    'Hong, Seung-Tae' .
;
Daegu Gyeongbuk Institute of Science and Technology (DGIST)
Daegu 42988,
Republic of Korea
Department of Chemistry and Chemical Biology, University of New Mexico,
Albuquerque, New Mexico 87131,
USA
NexeriaTek Inc., Daejeon 34016,
Republic of Korea
;
_publ_section_synopsis
;
The crystal structure of aluminium phosphorus chloride was determined and
refined using single-crystal X-ray diffraction data. The compound crystallizes
in the orthorhombic space group <i>Pbcm</i> with the asymmetric unit comprises
one Al atom, one P atom, and five Cl atoms. The structure is characterized by
isolated AlCl~4~ and PCl~4~ tetrahedra, isostructural with FePCl~8~ and
GaPCl~8~.
;
data_I
_chemical_name_systematic
;
Phosphorus tetrachloride tetrachloridoaluminate
;
_chemical_name_common
;
Aluminium phosphorus chloride
;
_chemical_formula_moiety     'P Cl4 +, Al Cl4 -'
_chemical_formula_sum     'Al Cl8'
_chemical_formula_weight     341.55
_chemical_compound_source     .
_symmetry_cell_setting     orthorhombic
_symmetry_space_group_name_H-M     'P b c m '
_symmetry_space_group_name_Hall     '-P 2c 2b'
loop_
    _symmetry_equiv_pos_as_xyz
    'x,y,z'
    '-x,-y,-z'
    '-x,y+1/2,z'
    'x,-y+1/2,-z'
    'x,-y+1/2,z+1/2'
    '-x,y+1/2,-z+1/2'
    '-x,-y,z+1/2'
    'x,y,-z+1/2'
_cell_length_a     6.2653(6)
_cell_length_b     13.5033(12)
_cell_length_c     14.0112(13)
_cell_angle_alpha     90
_cell_angle_beta     90
_cell_angle_gamma     90
_cell_volume     1185.38(19)
_cell_formula_units_Z     4
_cell_measurement_reflns_used     38491
_cell_measurement_theta_min     3.4
_cell_measurement_theta_max     27.394
_cell_measurement_temperature     293
_exptl_crystal_description     block
_exptl_crystal_colour     white
_exptl_crystal_size_max     0.2
_exptl_crystal_size_mid     0.2
_exptl_crystal_size_min     0.2
_exptl_crystal_density_diffrn     1.914
_exptl_crystal_density_meas     1.914
_exptl_crystal_density_method     'not measured'
_exptl_crystal_F_000     656
_exptl_absorpt_coefficient_mu     2.046
_exptl_absorpt_correction_type     multi-scan
_exptl_absorpt_process_details
;
(SADABS; Krause <i>et al.</i>,  2015)
;
_exptl_absorpt_correction_T_min     0.664
_exptl_absorpt_correction_T_max     0.671
_exptl_special_details
;
;
_diffrn_ambient_temperature     293
_diffrn_radiation_type     'Mo K\a'
_diffrn_radiation_wavelength     0.71073
_diffrn_radiation_monochromator     'graphite'
_diffrn_measurement_device_type     'Bruker D8 Venture'
_diffrn_measurement_device     'Serial'
_diffrn_measurement_method     \w/2\q
_diffrn_reflns_number     38491
_diffrn_reflns_av_R_equivalents     0.130
_diffrn_reflns_av_unetI/netI     0.166
_diffrn_reflns_theta_min     3.017
_diffrn_reflns_theta_max     27.394
_diffrn_reflns_theta_full     27.394
_diffrn_measured_fraction_theta_max     0.999
_diffrn_measured_fraction_theta_full     0.999
_diffrn_reflns_limit_h_min     -8
_diffrn_reflns_limit_h_max     8
_diffrn_reflns_limit_k_min     -17
_diffrn_reflns_limit_k_max     17
_diffrn_reflns_limit_l_min     -18
_diffrn_reflns_limit_l_max     18
_diffrn_standards_number     0
_diffrn_standards_interval_count     892
_diffrn_standards_interval_time     10
_diffrn_standards_decay_%     0
_refine_special_details     ?
_reflns_number_total     1399
_reflns_number_gt     1061
_reflns_threshold_expression     I>2.0\s(I)
_refine_ls_structure_factor_coef     Fsqd
_refine_ls_matrix_type     full
_refine_ls_R_factor_all     0.0930
_refine_ls_R_factor_gt     0.0930
_refine_ls_wR_factor_all     0.0558
_refine_ls_wR_factor_gt     0.0558
_refine_ls_wR_factor_ref     0.0558
_refine_ls_goodness_of_fit_ref     1.1645
_refine_ls_number_reflns     1061
_refine_ls_number_parameters     51
_refine_ls_number_restraints     0
_refine_ls_hydrogen_treatment     noref
_refine_ls_weighting_scheme     sigma
_refine_ls_weighting_details
;
 Method=
 SQRT(W) = 1/(Data with the key SIGMA(/FO/) in list 6)
;
_atom_sites_solution_hydrogens     difmap
_atom_sites_solution_primary     other
_refine_ls_shift/su_max     0.0003080
_refine_ls_shift/su_mean     0.0000590
_refine_diff_density_max     0.79
_refine_diff_density_min     -1.04
_refine_ls_extinction_method     'None'
loop_
    _atom_type_symbol
    _atom_type_scat_Cromer_Mann_a1
    _atom_type_scat_Cromer_Mann_a2
    _atom_type_scat_Cromer_Mann_a3
    _atom_type_scat_Cromer_Mann_a4
    _atom_type_scat_Cromer_Mann_b1
    _atom_type_scat_Cromer_Mann_b2
    _atom_type_scat_Cromer_Mann_b3
    _atom_type_scat_Cromer_Mann_b4
    _atom_type_scat_Cromer_Mann_c
    _atom_type_scat_dispersion_real
    _atom_type_scat_dispersion_imag
    _atom_type_scat_source
    Al 6.4202 1.9002 1.5936 1.9646 3.0387 0.7426 31.5472 85.0886 1.1151 0.0645
                                                                          0.0514
      'International Tables Vol C 4.2.6.8 and 6.1.1.4'
    P 6.4345 4.1791 1.7800 1.4908 1.9067 27.1570 0.5260 68.1645 1.1149 0.1023
                                                                          0.0942
     'International Tables Vol C 4.2.6.8 and 6.1.1.4'
    Cl 11.4604 7.1964 6.2556 1.6455 0.0104 1.1662 18.5194 47.7784 -9.5574 0.1484
 0.1585 'International Tables Vol C 4.2.6.8 and 6.1.1.4'
_computing_data_collection
;
<i>APEX2</i> (Bruker, 2006)
;
_computing_cell_refinement
;
<i>SAINT</i> (Bruker, 2006)
;
_computing_data_reduction
;
<i>SAINT</i> (Bruker, 2006)
;
_computing_structure_solution
;
Superflip (Palatinus & Chapuis, 2007)
;
_computing_structure_refinement
;
CRYSTALS (Betteridge <i>et al.</i>,  2003)
;
_computing_molecular_graphics
;
<i>VESTA</i> (Momma & Izumi, 2011)
;
_computing_publication_material
;
CRYSTALS (Betteridge <i>et al.</i>,  2003)
;
loop_
    _atom_site_type_symbol
    _atom_site_label
    _atom_site_fract_x
    _atom_site_fract_y
    _atom_site_fract_z
    _atom_site_U_iso_or_equiv
    _atom_site_adp_type
    _atom_site_occupancy
    _atom_site_disorder_assembly
    _atom_site_disorder_group
    Al Al1 0.2214(2) 0.47461(11) 0.2500 0.0427 Uani 1.0000 . .
    P P1 0.45745(17) 0.7500 0.5000 0.0479 Uani 1.0000 . .
    Cl Cl1 0.55881(16) 0.49641(12) 0.2500 0.0638 Uani 1.0000 . .
    Cl Cl2 0.09231(14) 0.53762(10) 0.37618(9) 0.0859 Uani 1.0000 . .
    Cl Cl3 0.1572(3) 0.31987(12) 0.2500 0.0839 Uani 1.0000 . .
    Cl Cl4 0.28015(19) 0.80367(9) 0.40331(8) 0.0952 Uani 1.0000 . .
    Cl Cl5 0.63379(17) 0.85187(8) 0.55069(10) 0.0984 Uani 1.0000 . .
loop_
    _atom_site_aniso_label
    _atom_site_aniso_U_11
    _atom_site_aniso_U_22
    _atom_site_aniso_U_33
    _atom_site_aniso_U_12
    _atom_site_aniso_U_13
    _atom_site_aniso_U_23
    Al1 0.0338(6) 0.0499(9) 0.0445(8) -0.0005(6) 0.0000 0.0000
    P1 0.0443(6) 0.0493(7) 0.0501(7) 0.0000 0.0000 0.0041(7)
    Cl1 0.0288(6) 0.0861(10) 0.0764(8) -0.0026(6) 0.0000 0.0000
    Cl2 0.0579(6) 0.1250(12) 0.0746(7) -0.0020(5) 0.0154(5) -0.0428(8)
    Cl3 0.0807(10) 0.0571(9) 0.1140(13) -0.0146(8) 0.0000 0.0000
    Cl4 0.0936(9) 0.1129(12) 0.0791(9) 0.0081(7) -0.0211(7) 0.0365(7)
    Cl5 0.0842(8) 0.0780(9) 0.1329(12) -0.0163(7) -0.0074(6) -0.0404(7)
loop_
    _geom_bond_atom_site_label_1
    _geom_bond_atom_site_label_2
    _geom_bond_site_symmetry_1
    _geom_bond_site_symmetry_2
    _geom_bond_distance
    _geom_bond_publ_flag
    Al1 Cl2 . 8_555 2.1223(12) yes
    Al1 Cl1 . . 2.1343(16) yes
    Al1 Cl2 . . 2.1223(12) yes
    Al1 Cl3 . . 2.128(2) yes
    P1 Cl5 . 4_566 1.9018(12) yes
    P1 Cl4 . 4_566 1.8959(12) yes
    P1 Cl4 . . 1.8959(12) yes
    P1 Cl5 . . 1.9018(12) yes
loop_
    _geom_angle_atom_site_label_1
    _geom_angle_atom_site_label_2
    _geom_angle_atom_site_label_3
    _geom_angle_site_symmetry_1
    _geom_angle_site_symmetry_2
    _geom_angle_site_symmetry_3
    _geom_angle
    _geom_angle_publ_flag
    Cl2 Al1 Cl1 8_555 . . 108.79(6) yes
    Cl2 Al1 Cl2 8_555 . . 112.83(10) yes
    Cl1 Al1 Cl2 . . . 108.79(6) yes
    Cl2 Al1 Cl3 8_555 . . 108.77(6) yes
    Cl1 Al1 Cl3 . . . 108.82(8) yes
    Cl2 Al1 Cl3 . . . 108.77(6) yes
    Cl5 P1 Cl4 4_566 . 4_566 109.31(6) yes
    Cl5 P1 Cl4 4_566 . . 110.49(6) yes
    Cl4 P1 Cl4 4_566 . . 108.26(9) yes
    Cl5 P1 Cl5 4_566 . . 108.97(8) yes
    Cl4 P1 Cl5 4_566 . . 110.49(6) yes
    Cl4 P1 Cl5 . . . 109.31(6) yes
_iucr_refine_instructions_details
;
#
# Punched on 23/10/24 at 12:34:41
#
#LIST     12
FULL X'S, U'S
END
#
# Punched on 23/10/24 at 12:34:41
#
#LIST     16
NO
END
;
