# Supplementary material for: Crystal structure of AlPCl8
Source: Acta Crystallogr E Crystallogr Commun. 2024 Nov 8;80(Pt 12):1280–2. doi: 10.1107/S2056989024010661 (PMC11789175; doi:10.1107/S2056989024010661)
Supplement: Supplementary file 2 [file e-80-01280-Isup2.hkl]

data_I
#  THIS IS THE DEFAULT SETTING FOR THE TITL
_audit_creation_date        "24-10-23"
_audit_creation_method      'CRYSTALS' 

_cell_length_a                    6.2653(6)
_cell_angle_alpha                 90
_cell_length_b                    13.5033(12)
_cell_angle_beta                  90
_cell_length_c                    14.0112(13)
_cell_angle_gamma                 90
loop_
 _symmetry_equiv_pos_as_xyz
 'x,y,z'
 '-x,-y,-z'
 '-x,y+1/2,z'
 'x,-y+1/2,-z'
 'x,-y+1/2,z+1/2'
 '-x,y+1/2,-z+1/2'
 '-x,-y,z+1/2'
 'x,y,-z+1/2'

# NOTE FO on scale of Fc,      1.76047
# Status flags: 
#    o - used in refinement 
#    < - excluded by I/sigmaI cutoff 
#    l - excluded at low resolution  
#    h - excluded at high resolution  
#    x - excluded for another reason  

loop_
_refln_index_h
_refln_index_k
_refln_index_l
_refln_F_squared_meas
_refln_F_squared_calc
_refln_F_squared_sigma
_refln_include_status
_refln_refinement_weight
   1   0   0     6064.36     4852.14       62.23 o   0.0000E+00
   2   0   0     1157.44     1132.83       21.68 o   0.2126E-02
   3   0   0      518.98      250.77       22.67 o   0.0000E+00
   4   0   0      920.68      639.91       32.40 o   0.0000E+00
   5   0   0      363.59      313.33       33.30 o   0.8061E-03
   6   0   0     1015.81      984.44       44.81 o   0.4658E-03
   7   0   0       34.31        0.21       28.79 <   0.0000E+00
   8   0   0       45.54       92.48       41.38 <   0.0000E+00
   1   1   0      279.64      239.32        7.61 o   0.4875E-03
   2   1   0       -1.16        0.26        8.53 <   0.0000E+00
   3   1   0      999.08     1173.22       19.33 o   0.0000E+00
   4   1   0      297.44      298.08       17.29 o   0.3128E-02
   5   1   0     2469.93     3098.98       38.40 o   0.0000E+00
   6   1   0      951.17     1098.35       32.55 o   0.1339E-04
   7   1   0       23.04       21.46       20.22 <   0.0000E+00
   8   1   0      103.76       11.88       33.68 o   0.2122E-03
   0   2   0      174.24      128.33       10.67 o   0.8679E-03
   1   2   0    11138.36    10176.17       63.27 o   0.0000E+00
   2   2   0     5869.86     5805.23       44.71 o   0.2395E-03
   3   2   0     2065.99     1365.94       26.18 o   0.0000E+00
   4   2   0      412.41      431.17       18.37 o   0.2571E-02
   5   2   0       44.95       22.63       16.77 o   0.3316E-02
   6   2   0     1090.57     1245.20       31.51 o   0.2601E-03
   7   2   0      131.96       91.26       19.91 o   0.2130E-02
   8   2   0       88.27       52.43       33.61 o   0.8120E-03
   1   3   0     3242.34     3265.06       27.14 o   0.1277E-02
   2   3   0    11253.04    11155.89       73.38 o   0.9002E-04
   3   3   0     1375.98     1446.63       21.96 o   0.9959E-03
   4   3   0     1009.90      855.46       25.42 o   0.0000E+00
   5   3   0      344.52      341.13       21.27 o   0.2190E-02
   6   3   0        7.47        6.47       16.29 <   0.0000E+00
   7   3   0       78.25       71.97       19.01 o   0.2735E-02
   0   4   0    11226.24    10567.93      105.00 o   0.0000E+00
   1   4   0      236.56       51.20       32.98 o   0.0000E+00
   2   4   0     1617.19     1620.42       19.93 o   0.2512E-02
   3   4   0     5156.35     5176.40       44.01 o   0.5164E-03
   4   4   0     2016.77     2065.71       30.39 o   0.6059E-03
   5   4   0      214.56      186.20       19.03 o   0.2463E-02
   6   4   0      700.12      747.57       27.74 o   0.9950E-03
   7   4   0       46.80       47.14       17.70 o   0.3144E-02
   1   5   0     8430.95     8122.84       59.76 o   0.0000E+00
   2   5   0      295.66      250.66       15.76 o   0.2942E-02
   3   5   0    10486.90    11161.62       73.29 o   0.0000E+00
   4   5   0       91.05       71.85       17.15 o   0.3185E-02
   5   5   0       41.02       54.32       15.93 o   0.2100E-02
   6   5   0      155.74      179.03       18.20 o   0.2754E-02
   7   5   0      -19.80        0.01       17.50 <   0.0000E+00
   0   6   0    18285.35    18305.74      158.33 o   0.3538E-04
   1   6   0       64.42       75.71       10.75 o   0.5972E-02
   2   6   0     2205.58     2274.89       27.32 o   0.6764E-03
   3   6   0      167.03      203.42       15.59 o   0.1989E-02
   4   6   0      600.55      625.87       23.82 o   0.1591E-02
   5   6   0      166.75      106.67       17.06 o   0.1041E-02
   6   6   0       36.62       11.93       15.63 o   0.3277E-02
   7   6   0       19.97        2.84       17.74 <   0.0000E+00
   1   7   0      238.92      104.43       14.35 o   0.0000E+00
   2   7   0      185.66      132.09       15.02 o   0.3254E-03
   3   7   0      243.67      160.06       18.65 o   0.0000E+00
   4   7   0     1982.22     2421.33       34.38 o   0.0000E+00
   5   7   0        8.54       10.20       16.08 <   0.0000E+00
   6   7   0       72.86       34.07       20.03 o   0.2016E-02
   7   7   0      102.12      138.27       23.19 o   0.1217E-02
   0   8   0       80.60       11.79       19.29 o   0.0000E+00
   1   8   0     4499.35     4736.44       39.72 o   0.1486E-03
   2   8   0     2738.81     3253.55       34.30 o   0.0000E+00
   3   8   0       64.75      127.21       16.94 o   0.9779E-03
   4   8   0       21.09       18.52       17.87 <   0.0000E+00
   5   8   0      233.71      263.98       18.88 o   0.1698E-02
   6   8   0       71.53       65.82       17.40 o   0.3244E-02
   7   8   0        8.64        5.26       22.07 <   0.0000E+00
   1   9   0      967.48     1207.21       23.29 o   0.0000E+00
   2   9   0     1314.35     1841.31       28.37 o   0.0000E+00
   3   9   0     1563.88     1655.18       31.66 o   0.2963E-03
   4   9   0      104.76      162.02       18.30 o   0.6552E-03
   5   9   0       45.52       41.97       18.24 o   0.2989E-02
   6   9   0      297.17      334.76       26.07 o   0.1239E-02
   0  10   0      512.04      495.13       34.40 o   0.6574E-03
   1  10   0      205.54      150.22       17.91 o   0.1408E-02
   2  10   0      591.00      611.73       24.35 o   0.1009E-02
   3  10   0      118.16       56.38       18.34 o   0.9173E-03
   4  10   0      347.59      359.50       23.23 o   0.1122E-02
   5  10   0       73.41        8.10       19.01 o   0.3077E-04
   6  10   0       -5.56        3.23       23.54 <   0.0000E+00
   1  11   0      130.42      173.98       17.97 o   0.4149E-03
   2  11   0       17.82       76.29       16.43 <   0.0000E+00
   3  11   0       46.75       50.84       16.87 o   0.3515E-02
   4  11   0      436.33      544.29       24.90 o   0.2222E-03
   5  11   0      172.91      198.46       22.34 o   0.1690E-02
   6  11   0       11.28        0.82       25.99 <   0.0000E+00
   0  12   0      151.57      150.54       27.57 o   0.1309E-02
   1  12   0      570.49      536.55       23.98 o   0.1403E-02
   2  12   0      272.36      299.20       19.79 o   0.1587E-02
   3  12   0       78.46       96.64       17.26 o   0.2253E-02
   4  12   0       18.00        1.14       18.69 <   0.0000E+00
   5  12   0       33.90        0.07       21.43 <   0.0000E+00
   1  13   0       98.60       90.80       19.72 o   0.2543E-02
   2  13   0      470.39      456.44       22.63 o   0.1950E-02
   3  13   0      365.71      311.80       22.63 o   0.1429E-02
   4  13   0       32.03       10.17       18.21 <   0.0000E+00
   5  13   0       66.24       24.23       27.47 o   0.1044E-02
   0  14   0      145.89      152.04       29.24 o   0.1159E-02
   1  14   0      126.99      112.99       20.39 o   0.2406E-02
   2  14   0       -1.61        1.21       19.42 <   0.0000E+00
   3  14   0      233.63      251.54       19.73 o   0.2050E-02
   4  14   0       64.24       22.68       20.93 o   0.1625E-02
   1  15   0       36.61       59.36       18.83 <   0.0000E+00
   2  15   0      163.11      173.60       20.97 o   0.1790E-02
   3  15   0       44.26       11.66       21.54 o   0.1701E-02
   4  15   0       59.09        0.01       24.15 o   0.2842E-03
   0  16   0       58.19       19.20       29.19 <   0.0000E+00
   1  16   0       69.68       34.00       22.55 o   0.1576E-02
   2  16   0       69.25       55.91       23.97 o   0.1675E-02
   3  16   0       35.30       59.35       26.95 <   0.0000E+00
   1  17   0       45.20        0.00       36.01 <   0.0000E+00
   1   1   1     3316.51     2458.24       16.09 o   0.0000E+00
   2   1   1    23486.63    20146.52       94.12 o   0.0000E+00
   3   1   1      134.72       96.63        8.54 o   0.3325E-03
   4   1   1      843.39      679.22       16.87 o   0.0000E+00
   5   1   1       88.95       74.30       13.03 o   0.5224E-02
   6   1   1      422.02      379.85       17.26 o   0.2028E-02
   7   1   1      210.92      230.83       16.78 o   0.3205E-02
   8   1   1       77.36       76.10       21.68 o   0.2062E-02
   0   2   1     1026.95      927.47       11.09 o   0.0000E+00
   1   2   1      163.03       56.40        6.25 o   0.0000E+00
   2   2   1     3484.21     3148.05       21.40 o   0.0000E+00
   3   2   1      733.49      662.46       13.38 o   0.1704E-04
   4   2   1      679.75      492.79       15.21 o   0.0000E+00
   5   2   1       99.26       39.45       12.63 o   0.0000E+00
   6   2   1      103.18       44.42       12.81 o   0.2284E-04
   7   2   1       52.05       46.66       13.05 o   0.5862E-02
   8   2   1      -24.62        0.65       22.88 <   0.0000E+00
   1   3   1     4900.64     4640.05       25.57 o   0.0000E+00
   2   3   1       63.73       11.73        7.27 o   0.0000E+00
   3   3   1     1680.74     1282.49       17.61 o   0.0000E+00
   4   3   1     2377.31     2932.35       22.25 o   0.0000E+00
   5   3   1       59.83        4.96       12.29 o   0.0000E+00
   6   3   1      555.89      436.81       18.20 o   0.0000E+00
   7   3   1      247.88      274.91       16.35 o   0.2920E-02
   0   4   1    10769.58    10686.97       63.67 o   0.2017E-03
   1   4   1     5209.86     4317.08       27.36 o   0.0000E+00
   2   4   1      179.49      159.78        8.19 o   0.1477E-01
   3   4   1      311.70      198.67       10.92 o   0.0000E+00
   4   4   1      472.70      306.13       14.99 o   0.0000E+00
   5   4   1      879.60      822.62       19.22 o   0.2165E-02
   6   4   1       18.17        3.33       11.44 <   0.0000E+00
   7   4   1       28.05       32.27       12.84 o   0.4406E-02
   1   5   1       63.34       20.12        7.81 o   0.0000E+00
   2   5   1     5529.14     5791.55       30.88 o   0.0000E+00
   3   5   1      182.28       61.37       10.82 o   0.0000E+00
   4   5   1       25.21       12.31       12.10 o   0.6454E-02
   5   5   1      400.65      410.09       15.09 o   0.3938E-02
   6   5   1      365.44      378.06       15.97 o   0.3359E-02
   7   5   1       31.60       48.67       13.25 o   0.3633E-02
   0   6   1     2179.33     2346.94       23.20 o   0.0000E+00
   1   6   1     1159.75     1254.48       14.02 o   0.0000E+00
   2   6   1     3110.43     3311.97       23.12 o   0.0000E+00
   3   6   1       52.05       11.40        9.95 o   0.0000E+00
   4   6   1      596.17      501.02       17.62 o   0.8586E-04
   5   6   1      530.68      456.61       16.69 o   0.1310E-03
   6   6   1       28.43       18.38       12.29 o   0.6269E-02
   7   6   1       27.38        2.68       13.53 o   0.3359E-02
   1   7   1       49.55       19.67        8.22 o   0.5197E-02
   2   7   1      638.88      487.90       14.43 o   0.0000E+00
   3   7   1     1481.43     1665.68       20.24 o   0.0000E+00
   4   7   1      232.52      266.01       14.04 o   0.2748E-02
   5   7   1       12.08       16.40       11.55 <   0.0000E+00
   6   7   1       61.66       36.99       13.61 o   0.3761E-02
   7   7   1       44.91       26.81       15.39 o   0.3830E-02
   0   8   1       66.05      115.40       13.87 o   0.1260E-02
   1   8   1       17.12        0.42        8.73 <   0.0000E+00
   2   8   1      274.01      211.82       12.95 o   0.0000E+00
   3   8   1      498.52      481.34       16.37 o   0.3695E-02
   4   8   1      186.85      225.20       14.28 o   0.3267E-02
   5   8   1      191.20      233.79       13.90 o   0.2481E-02
   6   8   1       23.49        1.70       11.84 <   0.0000E+00
   7   8   1       48.08        0.09       17.14 o   0.1224E-03
   1   9   1      350.74      310.45       13.07 o   0.3136E-02
   2   9   1      254.69      240.10       13.76 o   0.4872E-02
   3   9   1      426.91      384.77       16.89 o   0.2431E-02
   4   9   1      117.53      125.79       13.19 o   0.5086E-02
   5   9   1       82.49       62.56       13.59 o   0.4553E-02
   6   9   1       93.92      118.05       13.24 o   0.3537E-02
   0  10   1       12.10       38.35       16.89 <   0.0000E+00
   1  10   1      311.42      228.26       14.05 o   0.0000E+00
   2  10   1      119.36      103.80       12.88 o   0.4721E-02
   3  10   1       23.22       26.79       11.99 <   0.0000E+00
   4  10   1      288.27      273.99       15.28 o   0.4064E-02
   5  10   1       95.55       91.42       14.72 o   0.4615E-02
   6  10   1       68.72       20.12       15.49 o   0.1311E-02
   1  11   1       12.19        0.51       11.46 <   0.0000E+00
   2  11   1      114.08       89.86       12.29 o   0.5535E-02
   3  11   1       49.82       38.87       12.95 o   0.5509E-02
   4  11   1       21.00        9.22       12.40 <   0.0000E+00
   5  11   1      183.15      174.54       16.48 o   0.3679E-02
   6  11   1       11.60       18.98       18.07 <   0.0000E+00
   0  12   1      948.38     1065.83       30.68 o   0.8270E-04
   1  12   1       -4.13        0.32       10.63 <   0.0000E+00
   2  12   1      245.89      240.60       14.37 o   0.4603E-02
   3  12   1       76.22       58.46       12.44 o   0.5066E-02
   4  12   1       22.58        1.01       13.22 <   0.0000E+00
   5  12   1       93.72       52.54       16.96 o   0.2079E-02
   1  13   1      205.44      180.97       13.69 o   0.3157E-02
   2  13   1        9.14        6.99       12.75 <   0.0000E+00
   3  13   1       63.73       53.00       12.70 o   0.6175E-02
   4  13   1       48.40       67.10       12.51 o   0.3583E-02
   5  13   1       35.99        3.51       17.64 o   0.1867E-02
   0  14   1       15.84        1.85       17.63 <   0.0000E+00
   1  14   1       20.13        7.43       12.94 <   0.0000E+00
   2  14   1       19.76        0.47       13.53 <   0.0000E+00
   3  14   1       51.97       21.43       13.11 o   0.3857E-02
   4  14   1       24.57        4.37       14.59 <   0.0000E+00
   1  15   1      101.17       80.05       14.54 o   0.4474E-02
   2  15   1       60.87        6.19       13.28 o   0.0000E+00
   3  15   1       41.64        1.97       15.31 o   0.1069E-02
   4  15   1       31.06       12.19       15.71 <   0.0000E+00
   0  16   1       18.89        1.21       19.86 <   0.0000E+00
   1  16   1       -7.02        2.13       17.56 <   0.0000E+00
   2  16   1       32.39        4.05       16.11 o   0.2624E-02
   3  16   1       54.05        1.24       17.04 o   0.1757E-03
   1  17   1       48.18        0.28       21.44 o   0.7168E-03
   1   0   2    10585.20     9218.80       62.75 o   0.0000E+00
   2   0   2      542.35      123.09       22.66 o   0.0000E+00
   3   0   2     6445.10     6438.08       47.55 o   0.4341E-03
   4   0   2      386.53      254.44       19.03 o   0.0000E+00
   5   0   2      465.18      558.68       24.87 o   0.5184E-03
   6   0   2      199.01      120.49       23.03 o   0.6663E-03
   7   0   2       41.16       36.00       20.07 o   0.2472E-02
   8   0   2       30.15       96.33       29.26 <   0.0000E+00
   1   1   2     1964.20     1854.17       13.36 o   0.0000E+00
   2   1   2     4156.72     3673.01       23.48 o   0.0000E+00
   3   1   2      323.49      241.24       10.12 o   0.0000E+00
   4   1   2     1243.78     1213.66       18.27 o   0.1373E-02
   5   1   2      585.34      607.18       16.99 o   0.2645E-02
   6   1   2      442.16      499.52       17.02 o   0.7433E-03
   7   1   2       79.28       90.98       14.69 o   0.3922E-02
   8   1   2        8.32        3.26       19.98 <   0.0000E+00
   0   2   2    29675.51    25994.22      172.22 o   0.0000E+00
   1   2   2    16729.68    15214.21       76.77 o   0.0000E+00
   2   2   2      676.25      556.35       10.66 o   0.0000E+00
   3   2   2      380.58      201.80       10.98 o   0.0000E+00
   4   2   2     1583.06     1543.42       19.90 o   0.1577E-02
   5   2   2      169.51      133.25       13.74 o   0.3017E-02
   6   2   2      442.28      407.66       16.91 o   0.2574E-02
   7   2   2        7.10        8.41       12.50 <   0.0000E+00
   8   2   2      111.01      123.06       22.70 o   0.1836E-02
   1   3   2     1612.20     1617.41       15.23 o   0.4229E-02
   2   3   2     1419.69     1547.64       14.39 o   0.0000E+00
   3   3   2     1543.61     1435.40       16.54 o   0.0000E+00
   4   3   2      414.36      206.08       13.40 o   0.0000E+00
   5   3   2       90.88       79.79       12.21 o   0.5971E-02
   6   3   2      177.41      172.30       13.69 o   0.5270E-02
   7   3   2       78.31       61.10       13.21 o   0.5032E-02
   0   4   2     6133.95     5957.17       43.23 o   0.0000E+00
   1   4   2     2607.65     1989.88       18.15 o   0.0000E+00
   2   4   2      914.15      672.02       13.22 o   0.0000E+00
   3   4   2      765.35      668.70       15.02 o   0.0000E+00
   4   4   2      193.10      130.40       12.08 o   0.7568E-03
   5   4   2      794.24      767.27       18.23 o   0.2865E-02
   6   4   2       99.07      103.91       12.85 o   0.5931E-02
   7   4   2       44.34        9.30       12.71 o   0.2992E-02
   1   5   2     2233.26     2117.23       18.02 o   0.0000E+00
   2   5   2     3986.54     4126.30       25.96 o   0.2940E-07
   3   5   2      292.41      269.81       11.97 o   0.5829E-02
   4   5   2      292.33      248.92       14.37 o   0.1623E-02
   5   5   2      107.62       96.83       12.05 o   0.5919E-02
   6   5   2       47.94       46.50       12.14 o   0.5930E-02
   7   5   2       11.66        5.39       13.67 <   0.0000E+00
   0   6   2     2978.70     2862.83       28.86 o   0.0000E+00
   1   6   2      448.04      350.30       10.84 o   0.0000E+00
   2   6   2     1217.08     1147.23       15.90 o   0.6407E-03
   3   6   2     4438.64     4812.87       30.32 o   0.0000E+00
   4   6   2      407.25      402.54       17.50 o   0.3250E-02
   5   6   2      134.09       90.78       14.10 o   0.1930E-02
   6   6   2       81.17       50.32       12.38 o   0.3878E-02
   7   6   2       75.46      116.82       14.95 o   0.2036E-02
   1   7   2     1885.96     1922.96       17.40 o   0.2341E-02
   2   7   2     1953.59     1982.65       20.01 o   0.2467E-02
   3   7   2     1023.96     1135.24       19.01 o   0.0000E+00
   4   7   2        9.12        6.19       12.91 <   0.0000E+00
   5   7   2      130.64      110.16       12.78 o   0.4882E-02
   6   7   2      149.52      144.73       14.59 o   0.4539E-02
   7   7   2       45.30       62.33       15.47 o   0.2949E-02
   0   8   2      816.86      843.03       21.22 o   0.2077E-02
   1   8   2        7.07        0.15        9.10 <   0.0000E+00
   2   8   2      233.26      201.64       13.33 o   0.3874E-02
   3   8   2      196.26      191.22       14.67 o   0.4553E-02
   4   8   2      299.24      287.78       15.47 o   0.4126E-02
   5   8   2      -15.06        0.17       11.23 <   0.0000E+00
   6   8   2       96.74       85.90       13.20 o   0.5702E-02
   7   8   2       53.34       11.03       17.71 o   0.1646E-02
   1   9   2      213.04      235.70       12.94 o   0.1100E-02
   2   9   2      172.00      181.28       12.97 o   0.4092E-02
   3   9   2       43.57       52.99       13.01 o   0.5012E-02
   4   9   2      161.24      179.32       14.15 o   0.3691E-02
   5   9   2      441.01      454.88       19.38 o   0.2455E-02
   6   9   2       49.76       18.14       13.37 o   0.3190E-02
   0  10   2     2342.91     2530.87       36.83 o   0.7454E-04
   1  10   2     1468.60     1710.61       21.72 o   0.0000E+00
   2  10   2      388.76      404.97       15.91 o   0.3143E-02
   3  10   2       54.23       49.29       12.09 o   0.6656E-02
   4  10   2       51.61       38.29       13.10 o   0.5733E-02
   5  10   2       45.02       38.77       13.78 o   0.5262E-02
   6  10   2       24.34        1.39       16.27 <   0.0000E+00
   1  11   2      376.76      409.30       15.58 o   0.2309E-02
   2  11   2       31.12        9.52       11.70 o   0.3986E-02
   3  11   2      480.24      387.58       17.26 o   0.1547E-04
   4  11   2       61.09       69.73       13.49 o   0.4693E-02
   5  11   2       53.32       42.31       15.57 o   0.3978E-02
   6  11   2      107.42      160.62       19.36 o   0.1166E-02
   0  12   2      -19.38        7.40       16.44 <   0.0000E+00
   1  12   2       90.70       59.72       12.16 o   0.3891E-02
   2  12   2        4.50        1.50       12.06 <   0.0000E+00
   3  12   2       12.13        0.38       11.96 <   0.0000E+00
   4  12   2      105.72       70.12       13.91 o   0.3014E-02
   5  12   2       40.80        5.42       15.39 o   0.1904E-02
   1  13   2      452.43      475.57       17.19 o   0.2702E-02
   2  13   2        7.11        0.42       11.62 <   0.0000E+00
   3  13   2       71.99       38.42       13.92 o   0.3284E-02
   4  13   2       85.08      110.71       13.94 o   0.3548E-02
   5  13   2        3.68        5.09       17.34 <   0.0000E+00
   0  14   2       87.00       43.99       20.31 o   0.1822E-02
   1  14   2      148.42      148.51       14.60 o   0.4679E-02
   2  14   2      239.38      255.94       15.06 o   0.3953E-02
   3  14   2       29.80       10.12       12.08 o   0.5494E-02
   4  14   2       62.01       67.61       16.28 o   0.3035E-02
   1  15   2      112.18       82.09       14.91 o   0.4048E-02
   2  15   2       46.34       45.24       13.25 o   0.5406E-02
   3  15   2       89.61       81.91       15.17 o   0.4290E-02
   4  15   2       58.82       18.85       18.67 o   0.1764E-02
   0  16   2       22.53        2.83       20.44 <   0.0000E+00
   1  16   2       13.85       13.43       17.10 <   0.0000E+00
   2  16   2        6.06        3.73       16.47 <   0.0000E+00
   3  16   2       38.15        7.75       18.15 o   0.2165E-02
   1  17   2       37.35       22.23       20.52 <   0.0000E+00
   1   1   3     4122.79     3699.92       23.28 o   0.0000E+00
   2   1   3     1783.30     1752.77       15.39 o   0.2892E-02
   3   1   3     7599.50     8266.31       38.54 o   0.0000E+00
   4   1   3      122.92       10.59       11.18 o   0.0000E+00
   5   1   3      494.72      481.58       18.00 o   0.2873E-02
   6   1   3      965.20      962.99       23.08 o   0.1863E-02
   7   1   3       33.85        6.83       14.02 o   0.3331E-02
   0   2   3     9835.90     9625.40       63.51 o   0.0000E+00
   1   2   3      181.55       43.53        9.02 o   0.0000E+00
   2   2   3      637.96      638.03       11.27 o   0.6930E-02
   3   2   3      322.04      197.14       10.74 o   0.0000E+00
   4   2   3     2107.98     2543.86       22.68 o   0.0000E+00
   5   2   3      206.31      218.27       14.44 o   0.3472E-02
   6   2   3       16.12        2.41       11.69 <   0.0000E+00
   7   2   3       81.99       73.14       13.34 o   0.5620E-02
   1   3   3    28721.25    26368.59      120.22 o   0.0000E+00
   2   3   3     1370.23     1371.17       15.20 o   0.3560E-02
   3   3   3     5103.77     4846.36       31.13 o   0.0000E+00
   4   3   3      165.52      174.03       12.83 o   0.4324E-02
   5   3   3       27.59        4.52       11.97 o   0.4672E-02
   6   3   3      609.18      708.07       18.75 o   0.1421E-03
   7   3   3       38.82        2.69       13.07 o   0.9797E-03
   0   4   3     3134.50     3478.65       28.23 o   0.0000E+00
   1   4   3      585.24      518.19       12.12 o   0.0000E+00
   2   4   3     1167.26     1209.46       15.34 o   0.0000E+00
   3   4   3      245.85       92.89       11.04 o   0.0000E+00
   4   4   3     1141.87     1282.60       20.00 o   0.0000E+00
   5   4   3      379.03      477.63       15.24 o   0.0000E+00
   6   4   3      546.02      546.60       18.22 o   0.2878E-02
   7   4   3       37.76        2.62       12.99 o   0.1019E-02
   1   5   3     5875.39     6110.54       32.41 o   0.0000E+00
   2   5   3      298.21      154.13       10.64 o   0.0000E+00
   3   5   3     5333.28     5986.25       35.48 o   0.0000E+00
   4   5   3      104.85      172.37       13.37 o   0.3579E-03
   5   5   3      104.51      124.84       12.57 o   0.5926E-02
   6   5   3      144.97      122.13       14.10 o   0.3202E-02
   7   5   3       -2.13        5.97       13.63 <   0.0000E+00
   0   6   3      119.44       31.81       13.37 o   0.0000E+00
   1   6   3     3007.68     3515.65       21.88 o   0.0000E+00
   2   6   3      413.22      388.42       12.81 o   0.4656E-02
   3   6   3     1707.47     2097.47       22.18 o   0.0000E+00
   4   6   3       64.75       56.92       14.05 o   0.5030E-02
   5   6   3       -0.55        1.69       13.44 <   0.0000E+00
   6   6   3       44.61       39.81       11.80 o   0.7043E-02
   7   6   3       44.90       46.98       14.88 o   0.4063E-02
   1   7   3       23.65        2.30        8.94 o   0.6257E-02
   2   7   3      127.02       73.64       10.72 o   0.2358E-04
   3   7   3       27.08       39.77       12.27 o   0.3025E-02
   4   7   3      138.66       53.44       14.35 o   0.0000E+00
   5   7   3      463.63      464.49       18.16 o   0.2544E-02
   6   7   3      252.71      360.45       16.83 o   0.0000E+00
   7   7   3       22.38       35.72       16.75 <   0.0000E+00
   0   8   3     8843.20     9570.55       70.06 o   0.0000E+00
   1   8   3       34.38        7.85        9.52 o   0.2561E-02
   2   8   3      525.40      483.16       15.92 o   0.3123E-02
   3   8   3       17.45        3.76       13.82 <   0.0000E+00
   4   8   3      118.38      149.46       12.82 o   0.3001E-02
   5   8   3       21.90        2.28       12.60 <   0.0000E+00
   6   8   3       88.42       70.25       14.00 o   0.4529E-02
   7   8   3       30.76       41.49       17.94 <   0.0000E+00
   1   9   3      582.64      501.60       15.61 o   0.2243E-03
   2   9   3      365.54      329.66       15.13 o   0.2851E-02
   3   9   3      315.25      316.91       15.25 o   0.3962E-02
   4   9   3      114.66      107.94       13.38 o   0.5559E-02
   5   9   3       12.44       13.07       12.54 <   0.0000E+00
   6   9   3       59.57       28.71       14.60 o   0.3180E-02
   0  10   3      341.89      325.70       21.23 o   0.2212E-02
   1  10   3        2.59        4.71       11.61 <   0.0000E+00
   2  10   3       21.95       12.63       12.00 <   0.0000E+00
   3  10   3       29.38        2.08       13.01 o   0.3578E-02
   4  10   3       58.39       86.01       12.97 o   0.2999E-02
   5  10   3       39.20        4.68       15.13 o   0.1954E-02
   6  10   3      171.61      117.30       21.01 o   0.1397E-02
   1  11   3      111.48      109.98       13.14 o   0.5364E-02
   2  11   3      749.20      649.01       18.96 o   0.4971E-03
   3  11   3       83.18       78.13       13.01 o   0.5170E-02
   4  11   3       79.50       88.16       13.48 o   0.4634E-02
   5  11   3       51.96       57.79       15.84 o   0.3843E-02
   6  11   3       23.08        5.96       21.47 <   0.0000E+00
   0  12   3       89.37       14.78       17.85 o   0.0000E+00
   1  12   3      298.12      348.13       16.40 o   0.1121E-02
   2  12   3       23.32       16.60       11.94 <   0.0000E+00
   3  12   3      376.24      459.62       16.96 o   0.0000E+00
   4  12   3       11.93       22.07       13.72 <   0.0000E+00
   5  12   3       35.45       14.83       17.11 o   0.3114E-02
   1  13   3       68.29       48.09       12.57 o   0.5968E-02
   2  13   3       30.37       22.86       12.49 o   0.6261E-02
   3  13   3      148.50      100.81       16.14 o   0.2729E-02
   4  13   3      160.25       98.12       16.91 o   0.7761E-03
   5  13   3       72.91       57.16       23.22 o   0.1836E-02
   0  14   3      283.51      306.05       25.78 o   0.9811E-03
   1  14   3       35.02       16.05       13.27 o   0.4980E-02
   2  14   3       48.32       57.96       13.94 o   0.3444E-02
   3  14   3       23.32       13.38       14.12 <   0.0000E+00
   4  14   3       39.72        1.04       16.18 o   0.1167E-02
   1  15   3       35.32        9.32       13.70 o   0.2959E-02
   2  15   3      -13.12        0.07       12.91 <   0.0000E+00
   3  15   3       26.11        0.01       16.21 <   0.0000E+00
   0  16   3       -2.17        0.17       22.40 <   0.0000E+00
   1  16   3       56.94       18.92       17.20 o   0.2234E-02
   2  16   3        6.00        0.34       17.81 <   0.0000E+00
   1  17   3       38.20       11.79       21.38 <   0.0000E+00
   0   0   4     1227.17      960.45       25.52 o   0.0000E+00
   1   0   4    17233.37    16881.22       98.10 o   0.0000E+00
   2   0   4      891.93      871.74       17.23 o   0.3300E-02
   3   0   4     5024.51     4993.91       42.24 o   0.3547E-03
   4   0   4      819.41      488.00       24.82 o   0.0000E+00
   5   0   4     2541.78     3308.08       39.00 o   0.0000E+00
   6   0   4      130.24      131.16       19.82 o   0.2343E-02
   7   0   4       78.33       81.46       20.01 o   0.2467E-02
   1   1   4    13134.09    12743.16       57.34 o   0.0000E+00
   2   1   4      782.78      803.32       12.59 o   0.6307E-02
   3   1   4      859.23      878.12       14.72 o   0.3761E-02
   4   1   4     1048.37     1057.27       18.09 o   0.2888E-02
   5   1   4      448.21      359.37       16.79 o   0.0000E+00
   6   1   4       33.47       22.27       12.26 o   0.5999E-02
   7   1   4       45.48       68.93       14.11 o   0.2930E-02
   0   2   4      563.33      250.04       13.94 o   0.0000E+00
   1   2   4     7924.92     6874.18       38.17 o   0.0000E+00
   2   2   4     5727.63     6114.14       32.65 o   0.0000E+00
   3   2   4      917.98      866.42       15.55 o   0.1355E-02
   4   2   4     2026.50     2261.69       21.61 o   0.0000E+00
   5   2   4     1086.37     1047.98       22.70 o   0.1296E-02
   6   2   4       36.49       20.51       13.97 o   0.4787E-02
   7   2   4       37.29       70.84       13.25 o   0.2343E-02
   1   3   4      480.69      358.08       11.38 o   0.0000E+00
   2   3   4      550.07      433.04       13.00 o   0.0000E+00
   3   3   4     3021.84     3296.11       24.98 o   0.0000E+00
   4   3   4      176.93       81.54       13.42 o   0.0000E+00
   5   3   4      319.84      276.68       15.20 o   0.1615E-02
   6   3   4       43.83       12.70       12.26 o   0.2718E-02
   7   3   4       18.35        0.59       13.30 <   0.0000E+00
   0   4   4      105.85      120.15       12.67 o   0.4948E-02
   1   4   4     6921.98     6436.58       38.83 o   0.0000E+00
   2   4   4      894.65      870.79       15.06 o   0.2928E-02
   3   4   4     1915.89     1921.30       21.42 o   0.2152E-02
   4   4   4     1477.05     1572.04       22.46 o   0.4920E-03
   5   4   4      595.72      581.01       17.83 o   0.3075E-02
   6   4   4       71.62       21.59       13.27 o   0.7081E-03
   7   4   4       77.44       70.92       14.55 o   0.4579E-02
   1   5   4      167.92      142.34       10.26 o   0.1192E-02
   2   5   4     3391.33     3764.70       25.45 o   0.0000E+00
   3   5   4       80.16       45.64       11.57 o   0.2852E-02
   4   5   4      821.95      787.79       20.23 o   0.1312E-02
   5   5   4       50.27       40.89       13.10 o   0.5710E-02
   6   5   4      166.92      149.22       14.34 o   0.4438E-02
   7   5   4      207.50      229.37       17.67 o   0.2749E-02
   0   6   4      702.15      614.44       19.52 o   0.3692E-04
   1   6   4      211.23      185.93       10.15 o   0.3498E-02
   2   6   4      594.47      422.49       14.55 o   0.0000E+00
   3   6   4      234.92      239.44       14.02 o   0.4908E-02
   4   6   4       52.28       56.78       13.44 o   0.4161E-02
   5   6   4      221.44      290.50       14.23 o   0.2759E-03
   6   6   4       36.54        6.18       14.60 o   0.2571E-02
   7   6   4        1.91        8.92       15.76 <   0.0000E+00
   1   7   4     4943.29     5491.69       32.18 o   0.0000E+00
   2   7   4     1728.97     1717.75       22.51 o   0.1204E-02
   3   7   4      159.88      190.56       13.71 o   0.4521E-02
   4   7   4       39.07       27.70       12.71 o   0.5682E-02
   5   7   4      221.93      191.99       15.35 o   0.3336E-02
   6   7   4       73.93       87.30       14.43 o   0.3665E-02
   7   7   4       15.00        1.30       19.12 <   0.0000E+00
   0   8   4     3901.99     4464.80       43.00 o   0.0000E+00
   1   8   4     2464.42     2525.87       24.18 o   0.1170E-02
   2   8   4      506.09      375.17       18.02 o   0.0000E+00
   3   8   4       34.90       25.81       14.86 o   0.4497E-02
   4   8   4      119.12      117.06       13.05 o   0.5154E-02
   5   8   4        8.75       29.65       12.22 <   0.0000E+00
   6   8   4      152.59      125.52       16.29 o   0.3258E-02
   1   9   4       25.43        6.61       12.09 o   0.3738E-02
   2   9   4      276.27      342.89       15.66 o   0.8124E-03
   3   9   4       -2.90        0.53       12.93 <   0.0000E+00
   4   9   4      229.28      189.48       14.65 o   0.1603E-02
   5   9   4       36.07       25.53       13.70 o   0.5219E-02
   6   9   4      206.92      242.71       17.86 o   0.1793E-02
   0  10   4       79.17       92.13       20.07 o   0.1516E-02
   1  10   4      415.19      507.99       16.75 o   0.3268E-03
   2  10   4       53.17       78.88       13.72 o   0.2020E-02
   3  10   4       57.45       98.04       14.14 o   0.1473E-02
   4  10   4      133.94      109.59       14.82 o   0.4011E-02
   5  10   4        7.10       19.01       13.89 <   0.0000E+00
   6  10   4       83.34       29.55       20.42 o   0.1132E-02
   1  11   4      630.50      689.46       19.36 o   0.8335E-03
   2  11   4       -3.09        2.98       12.41 <   0.0000E+00
   3  11   4        0.87       12.23       13.51 <   0.0000E+00
   4  11   4       72.37       61.91       14.50 o   0.4348E-02
   5  11   4      152.05      159.10       18.16 o   0.2741E-02
   6  11   4       13.25        0.41       25.14 <   0.0000E+00
   0  12   4      895.60      941.57       34.61 o   0.4774E-03
   1  12   4       23.43       30.65       12.59 <   0.0000E+00
   2  12   4      170.33      182.72       14.45 o   0.4785E-02
   3  12   4      137.99      149.08       15.17 o   0.4017E-02
   4  12   4       28.03        1.73       14.83 <   0.0000E+00
   5  12   4       75.52       75.80       20.40 o   0.2314E-02
   1  13   4       20.09        4.69       12.99 <   0.0000E+00
   2  13   4      383.47      403.70       18.08 o   0.2491E-02
   3  13   4      113.34      105.91       15.17 o   0.4120E-02
   4  13   4       33.97        0.01       14.58 o   0.7949E-03
   5  13   4       46.59       22.67       22.56 o   0.1813E-02
   0  14   4       70.80       75.62       20.85 o   0.2246E-02
   1  14   4       24.85        0.15       15.91 <   0.0000E+00
   2  14   4       43.03       13.03       13.91 o   0.3342E-02
   3  14   4      179.87      138.16       16.04 o   0.2529E-02
   4  14   4       72.19       37.00       19.33 o   0.2038E-02
   1  15   4       30.45        2.08       15.27 <   0.0000E+00
   2  15   4       61.71       50.84       16.88 o   0.3431E-02
   3  15   4       32.59        1.33       18.63 <   0.0000E+00
   0  16   4       79.54       78.89       25.74 o   0.1509E-02
   1  16   4       45.35       31.42       18.42 o   0.2827E-02
   2  16   4       68.12       72.12       21.50 o   0.2031E-02
   1   1   5     1085.07      980.18       13.16 o   0.0000E+00
   2   1   5     1348.07     1431.86       15.28 o   0.0000E+00
   3   1   5     7097.83     7391.89       38.14 o   0.0000E+00
   4   1   5      427.12      280.41       15.15 o   0.0000E+00
   5   1   5      147.24      158.63       13.21 o   0.5712E-02
   6   1   5      249.32      264.34       15.83 o   0.3817E-02
   7   1   5       32.07        0.93       14.20 o   0.1669E-02
   0   2   5      317.22      144.68       13.54 o   0.0000E+00
   1   2   5     5941.63     6198.69       30.43 o   0.0000E+00
   2   2   5      148.52       62.07        9.88 o   0.0000E+00
   3   2   5     2248.95     2348.66       20.84 o   0.7419E-05
   4   2   5      252.00      283.63       13.94 o   0.2362E-02
   5   2   5      102.81      124.10       12.93 o   0.3870E-02
   6   2   5      123.06       82.96       14.01 o   0.2856E-02
   7   2   5       22.75        2.83       13.44 <   0.0000E+00
   1   3   5      969.71      596.35       14.30 o   0.0000E+00
   2   3   5     3554.70     3493.05       27.17 o   0.1350E-02
   3   3   5     3018.82     2692.57       26.69 o   0.0000E+00
   4   3   5      137.60      135.97       13.77 o   0.5252E-02
   5   3   5      222.80      196.71       13.71 o   0.4478E-02
   6   3   5      758.75      791.51       23.24 o   0.1266E-02
   7   3   5       62.91       76.48       14.81 o   0.3550E-02
   0   4   5     2433.70     2670.77       28.12 o   0.0000E+00
   1   4   5       39.69       16.35        9.00 o   0.7170E-02
   2   4   5      326.12      186.08       12.02 o   0.0000E+00
   3   4   5      741.57      621.87       17.53 o   0.0000E+00
   4   4   5      131.26      125.39       14.28 o   0.4903E-02
   5   4   5       71.72       29.99       13.59 o   0.1333E-02
   6   4   5      181.95      137.42       16.41 o   0.1981E-02
   7   4   5      148.58      144.29       18.09 o   0.3025E-02
   1   5   5      406.28      392.84       13.21 o   0.3871E-02
   2   5   5      856.63      769.67       16.94 o   0.2579E-04
   3   5   5      725.73      565.16       17.14 o   0.0000E+00
   4   5   5       -0.66        3.85       13.49 <   0.0000E+00
   5   5   5      340.40      296.87       17.32 o   0.2327E-02
   6   5   5      155.16      191.93       16.19 o   0.2224E-02
   7   5   5       24.21       15.24       16.40 <   0.0000E+00
   0   6   5     7789.56     8368.22       58.79 o   0.0000E+00
   1   6   5      255.26      189.59       11.68 o   0.0000E+00
   2   6   5      114.52       84.61       11.49 o   0.5776E-02
   3   6   5       80.98       58.01       12.21 o   0.3726E-02
   4   6   5      147.90      158.49       14.43 o   0.3952E-02
   5   6   5       89.75       49.85       15.50 o   0.2492E-02
   6   6   5      116.62      125.51       16.54 o   0.3487E-02
   7   6   5      102.02       79.89       18.52 o   0.2729E-02
   1   7   5      611.58      551.94       14.82 o   0.2108E-02
   2   7   5     2695.02     2915.99       27.00 o   0.0000E+00
   3   7   5      652.55      625.11       18.19 o   0.3016E-02
   4   7   5       32.62       81.23       11.96 o   0.1669E-02
   5   7   5       -2.80        6.36       13.36 <   0.0000E+00
   6   7   5       35.63       11.62       14.60 o   0.3349E-02
   7   7   5       42.77       27.04       21.92 <   0.0000E+00
   0   8   5      518.56      421.58       22.25 o   0.0000E+00
   1   8   5      972.46     1045.51       17.83 o   0.1187E-03
   2   8   5       88.76       57.01       13.87 o   0.3122E-02
   3   8   5      536.46      619.37       18.16 o   0.7458E-04
   4   8   5      197.01      198.73       14.58 o   0.4498E-02
   5   8   5        3.71       16.41       13.04 <   0.0000E+00
   6   8   5       98.98       98.68       15.73 o   0.4002E-02
   1   9   5      135.14      149.10       13.80 o   0.4753E-02
   2   9   5       20.15       15.67       14.56 <   0.0000E+00
   3   9   5       96.95       31.40       13.31 o   0.2824E-06
   4   9   5      524.45      519.37       18.58 o   0.2871E-02
   5   9   5       41.76       24.09       13.37 o   0.4940E-02
   6   9   5       43.78       42.20       19.58 o   0.2577E-02
   0  10   5       10.34        4.38       18.39 <   0.0000E+00
   1  10   5       -2.81        2.24       12.42 <   0.0000E+00
   2  10   5        7.59        8.27       13.38 <   0.0000E+00
   3  10   5      -30.88        0.96       12.40 <   0.0000E+00
   4  10   5      130.80       89.17       14.96 o   0.2443E-02
   5  10   5       36.72        8.17       14.56 o   0.3120E-02
   6  10   5       34.38       21.01       21.59 <   0.0000E+00
   1  11   5      138.51      136.74       13.62 o   0.5294E-02
   2  11   5       92.10      105.22       14.04 o   0.4625E-02
   3  11   5      116.66      151.49       14.91 o   0.2524E-02
   4  11   5       39.40       23.55       13.65 o   0.4884E-02
   5  11   5      127.07      145.99       17.73 o   0.2249E-02
   0  12   5     1226.55     1305.59       34.54 o   0.2959E-03
   1  12   5       40.04       49.39       12.66 o   0.4448E-02
   2  12   5      165.62      181.25       15.08 o   0.3555E-02
   3  12   5        4.28        2.25       13.39 <   0.0000E+00
   4  12   5       26.08        6.68       14.95 <   0.0000E+00
   5  12   5       94.52       65.64       19.70 o   0.2250E-02
   1  13   5      169.32      168.76       14.59 o   0.4637E-02
   2  13   5       98.80      111.11       14.94 o   0.3332E-02
   3  13   5       27.94        2.49       14.94 <   0.0000E+00
   4  13   5       71.49       46.17       17.48 o   0.2858E-02
   0  14   5       12.31        2.42       20.46 <   0.0000E+00
   1  14   5       32.89        0.10       14.01 o   0.1170E-02
   2  14   5       -4.50        0.84       13.48 <   0.0000E+00
   3  14   5       33.50       16.27       16.35 o   0.3451E-02
   4  14   5       41.12       12.53       22.86 <   0.0000E+00
   1  15   5       33.52       27.58       15.49 o   0.4143E-02
   2  15   5       29.30        0.71       17.70 <   0.0000E+00
   3  15   5       14.48        2.80       19.89 <   0.0000E+00
   0  16   5       39.36       27.94       24.24 <   0.0000E+00
   1  16   5       10.48        0.05       17.92 <   0.0000E+00
   2  16   5       17.04        1.77       21.29 <   0.0000E+00
   0   0   6    20955.30    21856.68      171.29 o   0.2628E-05
   1   0   6       18.82        0.09        9.99 <   0.0000E+00
   2   0   6     6823.49     6849.99       52.91 o   0.3503E-03
   3   0   6       74.75       45.00       14.91 o   0.2343E-02
   4   0   6       19.39       15.45       16.06 <   0.0000E+00
   5   0   6      220.87      140.56       19.49 o   0.2881E-03
   6   0   6       95.58      141.87       19.21 o   0.1239E-02
   7   0   6       69.30       39.74       20.52 o   0.2048E-02
   1   1   6       23.26       29.24        7.10 o   0.9608E-02
   2   1   6       95.93       77.75        8.92 o   0.1075E-01
   3   1   6     2274.20     2592.30       22.03 o   0.0000E+00
   4   1   6      990.71     1201.77       20.26 o   0.0000E+00
   5   1   6       13.82        7.62       11.11 <   0.0000E+00
   6   1   6       -3.63        0.56       12.20 <   0.0000E+00
   7   1   6       67.94       65.89       15.31 o   0.4261E-02
   0   2   6      811.07      748.62       17.21 o   0.0000E+00
   1   2   6     2626.39     2331.56       20.14 o   0.0000E+00
   2   2   6     2818.17     3265.69       21.73 o   0.0000E+00
   3   2   6     1962.64     2101.49       20.71 o   0.0000E+00
   4   2   6      325.39      175.14       15.62 o   0.0000E+00
   5   2   6      119.89      147.86       12.85 o   0.2751E-02
   6   2   6      126.42      148.34       14.10 o   0.4121E-02
   7   2   6       42.82        6.34       15.19 o   0.1448E-02
   1   3   6      520.71      443.08       11.28 o   0.1566E-02
   2   3   6      344.65      172.94       12.81 o   0.0000E+00
   3   3   6     1093.93     1086.35       19.59 o   0.2598E-02
   4   3   6      405.41      427.97       17.37 o   0.2703E-02
   5   3   6       -1.75        0.32       11.78 <   0.0000E+00
   6   3   6      181.05      166.62       15.12 o   0.3929E-02
   7   3   6       82.30       76.70       17.08 o   0.3412E-02
   0   4   6      598.33      550.72       16.57 o   0.8060E-03
   1   4   6      295.56      266.64       11.37 o   0.3278E-02
   2   4   6      686.36      606.98       15.96 o   0.3781E-03
   3   4   6      126.51       50.83       12.90 o   0.0000E+00
   4   4   6       69.57       45.91       14.51 o   0.4283E-02
   5   4   6      105.42       71.60       13.09 o   0.3392E-02
   6   4   6      140.56      158.56       17.02 o   0.2897E-02
   7   4   6       32.07        0.37       18.14 <   0.0000E+00
   1   5   6      215.33      123.47       11.13 o   0.0000E+00
   2   5   6       98.59       41.28       11.14 o   0.0000E+00
   3   5   6      146.17      102.40       12.85 o   0.3397E-02
   4   5   6       75.66       55.72       14.79 o   0.4081E-02
   5   5   6      597.53      628.33       20.91 o   0.1822E-02
   6   5   6       18.55        8.61       13.30 <   0.0000E+00
   7   5   6       32.26       32.28       19.68 <   0.0000E+00
   0   6   6    15130.49    14767.62       96.53 o   0.1596E-04
   1   6   6     1252.63     1142.05       18.23 o   0.9133E-05
   2   6   6       34.02       25.58       12.20 o   0.6185E-02
   3   6   6      522.89      489.71       16.51 o   0.2484E-02
   4   6   6       -3.14        2.44       11.81 <   0.0000E+00
   5   6   6       20.39        0.07       13.43 <   0.0000E+00
   6   6   6       51.14       62.32       14.77 o   0.3675E-02
   7   6   6       41.58       26.77       22.73 <   0.0000E+00
   1   7   6      114.35       96.65       11.70 o   0.2792E-02
   2   7   6      627.11      605.09       18.38 o   0.2961E-02
   3   7   6       81.54       72.52       13.12 o   0.4810E-02
   4   7   6       87.80       16.18       13.42 o   0.0000E+00
   5   7   6      184.80      242.82       15.75 o   0.9397E-03
   6   7   6      330.16      376.59       19.22 o   0.1500E-02
   0   8   6     1148.71     1058.98       28.87 o   0.1023E-02
   1   8   6      175.37      145.40       13.78 o   0.2681E-02
   2   8   6      289.16      344.42       16.32 o   0.3259E-03
   3   8   6       20.70        0.31       12.94 <   0.0000E+00
   4   8   6       29.79       34.10       11.72 o   0.5197E-02
   5   8   6       49.91       41.57       13.99 o   0.5109E-02
   6   8   6       60.90       87.46       17.15 o   0.2205E-02
   1   9   6      515.66      588.22       16.73 o   0.0000E+00
   2   9   6      353.23      351.65       17.13 o   0.3152E-02
   3   9   6      253.10      183.26       15.91 o   0.1444E-02
   4   9   6       76.50       62.91       12.36 o   0.5032E-02
   5   9   6      293.23      330.97       17.81 o   0.1976E-02
   6   9   6       75.07        0.14       19.86 o   0.0000E+00
   0  10   6     1140.88     1373.36       29.14 o   0.0000E+00
   1  10   6      191.80      173.38       14.07 o   0.4884E-02
   2  10   6       49.90       44.32       13.15 o   0.5231E-02
   3  10   6      228.48      174.56       15.76 o   0.1161E-02
   4  10   6      172.19      151.84       16.06 o   0.3863E-02
   5  10   6       14.01       26.95       13.69 <   0.0000E+00
   6  10   6       25.13       16.97       24.36 <   0.0000E+00
   1  11   6       91.02      109.18       12.68 o   0.2936E-02
   2  11   6      126.79      181.64       15.75 o   0.1175E-02
   3  11   6      418.72      401.68       20.16 o   0.1894E-02
   4  11   6       42.68        0.25       14.48 o   0.2835E-03
   5  11   6       45.12        6.19       16.93 o   0.1679E-02
   0  12   6       -8.15        2.48       16.02 <   0.0000E+00
   1  12   6       34.76       10.84       12.16 o   0.4566E-02
   2  12   6        3.49        0.08       14.36 <   0.0000E+00
   3  12   6       83.88       46.87       15.54 o   0.2241E-02
   4  12   6      124.86      140.38       15.61 o   0.3215E-02
   5  12   6       -2.76        1.20       22.40 <   0.0000E+00
   1  13   6      184.19      192.80       14.87 o   0.4257E-02
   2  13   6       -1.10        1.70       13.75 <   0.0000E+00
   3  13   6       -0.54        3.96       14.60 <   0.0000E+00
   4  13   6      143.34       74.43       21.59 o   0.7866E-03
   0  14   6        7.56        0.02       19.60 <   0.0000E+00
   1  14   6      213.22      197.49       15.83 o   0.3847E-02
   2  14   6      199.71      217.25       17.33 o   0.2837E-02
   3  14   6        4.80        1.90       17.82 <   0.0000E+00
   4  14   6       75.38        6.81       22.16 o   0.2765E-03
   1  15   6       26.36        0.16       16.79 <   0.0000E+00
   2  15   6       33.93       11.95       18.48 <   0.0000E+00
   3  15   6       76.34       41.49       23.53 o   0.1542E-02
   0  16   6       53.73       38.71       28.47 <   0.0000E+00
   1  16   6       -1.87       24.38       19.23 <   0.0000E+00
   1   1   7     2312.26     2337.91       19.43 o   0.2564E-02
   2   1   7     2733.94     2980.43       22.38 o   0.0000E+00
   3   1   7       20.63       31.41       10.86 <   0.0000E+00
   4   1   7      221.94      208.81       14.37 o   0.4510E-02
   5   1   7      195.53      213.67       13.92 o   0.3849E-02
   6   1   7      247.72      254.36       15.59 o   0.3640E-02
   7   1   7      198.87      184.52       18.75 o   0.2715E-02
   0   2   7     5437.15     5620.17       45.03 o   0.6367E-05
   1   2   7      662.81      814.84       12.77 o   0.0000E+00
   2   2   7     1378.77     1390.53       17.28 o   0.1861E-02
   3   2   7      308.15      271.76       13.45 o   0.4899E-02
   4   2   7        2.49        2.60       12.39 <   0.0000E+00
   5   2   7       29.49       46.64       11.63 o   0.4565E-02
   6   2   7       57.22       28.07       13.91 o   0.3658E-02
   7   2   7       16.62        0.00       16.85 <   0.0000E+00
   1   3   7      720.01      702.21       14.58 o   0.4515E-02
   2   3   7     1459.58     1660.65       18.16 o   0.0000E+00
   3   3   7     1130.04     1362.05       21.66 o   0.0000E+00
   4   3   7      821.04     1001.93       20.07 o   0.0000E+00
   5   3   7      124.18      120.34       13.59 o   0.4623E-02
   6   3   7       36.97       10.31       13.76 o   0.3076E-02
   7   3   7      141.49      127.95       18.70 o   0.2761E-02
   0   4   7     5065.66     6051.92       41.25 o   0.0000E+00
   1   4   7      278.08      148.31       10.50 o   0.0000E+00
   2   4   7      492.18      391.37       14.75 o   0.4588E-03
   3   4   7      108.07       93.40       13.75 o   0.5264E-02
   4   4   7      248.75      289.34       15.57 o   0.3049E-02
   5   4   7      499.13      500.55       20.04 o   0.2317E-02
   6   4   7       43.16        3.57       14.52 o   0.1113E-02
   7   4   7       34.54       21.81       19.25 <   0.0000E+00
   1   5   7       37.07       63.79       10.55 o   0.1899E-02
   2   5   7     3662.45     3672.83       30.01 o   0.1108E-02
   3   5   7       42.55        1.45       12.73 o   0.8291E-03
   4   5   7       11.99        0.73       12.33 <   0.0000E+00
   5   5   7      128.48      154.18       14.55 o   0.2923E-02
   6   5   7      151.14      174.16       17.50 o   0.2286E-02
   7   5   7       65.96       29.85       23.22 o   0.1488E-02
   0   6   7      137.52      182.24       16.80 o   0.1361E-02
   1   6   7       62.40       48.91       12.34 o   0.6106E-02
   2   6   7     1569.31     1718.05       23.24 o   0.0000E+00
   3   6   7       92.73       50.80       13.43 o   0.1965E-02
   4   6   7     1119.91     1122.15       24.10 o   0.1523E-02
   5   6   7       64.30       56.58       13.77 o   0.4959E-02
   6   6   7       41.18        1.19       15.02 o   0.6327E-03
   1   7   7     1289.83     1519.41       21.06 o   0.0000E+00
   2   7   7       36.41       63.90       13.61 o   0.2017E-02
   3   7   7      233.10      189.97       14.87 o   0.3323E-02
   4   7   7      367.50      377.69       16.59 o   0.2957E-02
   5   7   7       57.02       44.38       13.95 o   0.4948E-02
   6   7   7       57.21       60.14       16.55 o   0.3507E-02
   0   8   7       -8.63       25.88       16.71 <   0.0000E+00
   1   8   7      356.02      265.97       16.50 o   0.7333E-05
   2   8   7      183.30      118.28       15.01 o   0.4319E-04
   3   8   7       30.13        0.00       12.14 o   0.7619E-03
   4   8   7       56.15        1.55       12.90 o   0.0000E+00
   5   8   7      213.01      265.52       17.47 o   0.1345E-02
   6   8   7       35.98       25.61       17.91 o   0.3063E-02
   1   9   7      294.52      310.60       16.07 o   0.3130E-02
   2   9   7        2.58        1.26       12.30 <   0.0000E+00
   3   9   7       51.87       49.73       12.23 o   0.6375E-02
   4   9   7       51.12       32.89       13.18 o   0.5038E-02
   5   9   7       43.26        6.80       14.48 o   0.1867E-02
   6   9   7       69.98       54.96       24.05 o   0.1690E-02
   0  10   7       22.90        2.69       16.24 <   0.0000E+00
   1  10   7      405.62      329.29       16.89 o   0.2639E-03
   2  10   7       77.85       71.00       14.33 o   0.4685E-02
   3  10   7       23.54        9.19       13.99 <   0.0000E+00
   4  10   7      112.72      121.15       15.46 o   0.3987E-02
   5  10   7      184.85      156.20       16.78 o   0.2992E-02
   1  11   7      114.49      107.20       14.08 o   0.4872E-02
   2  11   7      264.63      298.00       17.24 o   0.1685E-02
   3  11   7      131.40       92.08       15.03 o   0.2506E-02
   4  11   7       -2.61        4.04       14.19 <   0.0000E+00
   5  11   7       36.38        9.17       19.06 <   0.0000E+00
   0  12   7       44.93       21.48       17.47 o   0.2982E-02
   1  12   7       37.95       17.97       12.42 o   0.5351E-02
   2  12   7      134.60      142.39       16.39 o   0.3187E-02
   3  12   7      114.05       97.27       16.24 o   0.3534E-02
   4  12   7       87.82       81.05       19.13 o   0.2731E-02
   5  12   7       53.78       14.16       38.96 <   0.0000E+00
   1  13   7       -2.43        1.51       13.57 <   0.0000E+00
   2  13   7       74.43       94.18       15.98 o   0.2591E-02
   3  13   7       79.77       22.99       16.57 o   0.9984E-03
   4  13   7       72.90       80.52       19.86 o   0.2059E-02
   0  14   7        6.38        0.02       17.82 <   0.0000E+00
   1  14   7       28.15        0.01       15.47 <   0.0000E+00
   2  14   7       28.16        0.62       17.41 <   0.0000E+00
   3  14   7       17.89        6.68       18.70 <   0.0000E+00
   1  15   7       39.07       40.92       18.14 o   0.2595E-02
   2  15   7       34.51       23.94       21.88 <   0.0000E+00
   0  16   7       47.67       36.79       26.55 <   0.0000E+00
   0   0   8    14616.07    14910.14      132.26 o   0.5716E-04
   1   0   8      346.03      445.85       17.01 o   0.0000E+00
   2   0   8      742.61      583.16       20.75 o   0.0000E+00
   3   0   8     2451.78     2808.00       34.46 o   0.0000E+00
   4   0   8       82.38       46.90       17.05 o   0.2781E-02
   5   0   8      237.34      229.33       19.92 o   0.2520E-02
   6   0   8      423.35      341.69       24.81 o   0.6952E-03
   7   0   8        2.83        3.51       21.82 <   0.0000E+00
   1   1   8      303.85      324.74       11.79 o   0.5008E-02
   2   1   8     1583.33     1709.38       18.57 o   0.0000E+00
   3   1   8      783.01      896.73       18.94 o   0.6110E-06
   4   1   8       69.52       27.35       12.33 o   0.1600E-02
   5   1   8       71.34       67.54       12.64 o   0.6151E-02
   6   1   8       81.92       68.43       12.79 o   0.5429E-02
   7   1   8        2.77       12.55       16.87 <   0.0000E+00
   0   2   8     2648.24     2647.55       31.63 o   0.9709E-03
   1   2   8      970.88      961.21       15.51 o   0.3506E-02
   2   2   8        4.81        0.30       10.02 <   0.0000E+00
   3   2   8       34.03        5.39       11.71 o   0.2799E-02
   4   2   8      100.58      103.10       13.03 o   0.5465E-02
   5   2   8        8.11        7.22       11.74 <   0.0000E+00
   6   2   8      475.65      490.14       19.32 o   0.2495E-02
   7   2   8       81.47       57.53       19.34 o   0.2476E-02
   1   3   8       19.08        4.15        9.31 o   0.7217E-02
   2   3   8     1014.40     1023.59       18.19 o   0.2595E-02
   3   3   8      391.01      435.80       17.20 o   0.2133E-02
   4   3   8      337.77      358.23       16.19 o   0.3192E-02
   5   3   8      165.35      150.88       14.71 o   0.4437E-02
   6   3   8       38.44       19.42       13.51 o   0.4744E-02
   7   3   8       84.28       79.62       22.42 o   0.1987E-02
   0   4   8    11030.60    11218.09       75.56 o   0.1348E-03
   1   4   8      990.16     1131.12       16.99 o   0.0000E+00
   2   4   8      309.96      285.49       14.44 o   0.4381E-02
   3   4   8      175.13      176.61       14.39 o   0.4794E-02
   4   4   8       25.53       20.64       12.92 <   0.0000E+00
   5   4   8        5.84        0.01       12.86 <   0.0000E+00
   6   4   8      206.16      219.11       18.02 o   0.2869E-02
   7   4   8       44.53        0.13       23.00 <   0.0000E+00
   1   5   8      105.84       90.66       11.48 o   0.5439E-02
   2   5   8      947.18     1042.59       20.85 o   0.4575E-05
   3   5   8     1112.99      985.39       22.57 o   0.0000E+00
   4   5   8       30.51       21.26       13.78 o   0.5067E-02
   5   5   8      203.44      185.98       16.69 o   0.3450E-02
   6   5   8      342.68      436.14       20.11 o   0.2180E-03
   0   6   8       32.74       14.02       15.31 o   0.3657E-02
   1   6   8      905.63      736.40       19.20 o   0.0000E+00
   2   6   8       35.91       35.49       13.55 o   0.5391E-02
   3   6   8      336.01      278.26       16.18 o   0.1892E-02
   4   6   8        9.93        0.05       11.59 <   0.0000E+00
   5   6   8       48.77       35.72       13.30 o   0.5208E-02
   6   6   8       50.08       22.56       17.48 o   0.2694E-02
   1   7   8      174.02      132.45       14.27 o   0.2184E-02
   2   7   8       33.67       11.68       14.05 o   0.3969E-02
   3   7   8      533.36      549.77       17.92 o   0.3065E-02
   4   7   8      971.85      974.47       24.47 o   0.1666E-02
   5   7   8       87.63      115.32       13.96 o   0.3256E-02
   6   7   8       10.08        0.69       17.70 <   0.0000E+00
   0   8   8      319.95      185.47       21.28 o   0.0000E+00
   1   8   8      965.87      955.50       23.06 o   0.1785E-02
   2   8   8      204.34      184.86       15.10 o   0.4211E-02
   3   8   8       65.31       52.75       12.65 o   0.6072E-02
   4   8   8      266.16      292.46       16.27 o   0.2794E-02
   5   8   8       24.41        7.40       14.06 <   0.0000E+00
   6   8   8       54.30       19.54       22.48 o   0.1623E-02
   1   9   8      102.53       87.12       13.28 o   0.5492E-02
   2   9   8       -0.53        1.84       12.63 <   0.0000E+00
   3   9   8     1029.30      972.94       24.08 o   0.1245E-02
   4   9   8        7.58       14.43       14.19 <   0.0000E+00
   5   9   8       11.76        9.58       15.81 <   0.0000E+00
   0  10   8       30.12       14.05       15.63 <   0.0000E+00
   1  10   8      131.07      131.87       13.90 o   0.4807E-02
   2  10   8       99.98      117.93       13.89 o   0.3892E-02
   3  10   8      150.74      157.59       14.74 o   0.4047E-02
   4  10   8       37.11       30.94       13.94 o   0.5117E-02
   5  10   8       58.07       63.99       18.06 o   0.2761E-02
   1  11   8      148.69      126.69       15.41 o   0.3387E-02
   2  11   8      133.99      122.62       15.47 o   0.4098E-02
   3  11   8       10.11        0.58       14.30 <   0.0000E+00
   4  11   8      132.53      140.05       17.15 o   0.3180E-02
   5  11   8      -17.50        9.56       21.85 <   0.0000E+00
   0  12   8        6.34        6.56       16.72 <   0.0000E+00
   1  12   8      174.57      157.35       15.73 o   0.3651E-02
   2  12   8      159.34      201.46       16.27 o   0.1787E-02
   3  12   8      154.77      152.39       16.47 o   0.3605E-02
   4  12   8       53.14       16.32       17.70 o   0.1962E-02
   1  13   8       78.12       83.11       15.86 o   0.3335E-02
   2  13   8       49.72       54.47       17.12 o   0.3289E-02
   3  13   8       86.72       68.84       19.05 o   0.2630E-02
   4  13   8       -5.08        0.59       21.34 <   0.0000E+00
   0  14   8      207.99      223.19       23.69 o   0.1701E-02
   1  14   8       36.40        0.06       16.72 o   0.9487E-03
   2  14   8       38.92       11.49       18.90 o   0.2312E-02
   3  14   8       16.94       37.39       22.76 <   0.0000E+00
   1  15   8       29.91        9.44       18.23 <   0.0000E+00
   2  15   8       50.39        4.16       22.54 o   0.1070E-02
   1   1   9     1243.82     1285.77       18.32 o   0.2139E-02
   2   1   9     1634.39     1852.19       21.03 o   0.0000E+00
   3   1   9      244.25      263.12       14.37 o   0.4069E-02
   4   1   9      326.26      281.96       14.71 o   0.2322E-02
   5   1   9       21.17       14.89       12.52 <   0.0000E+00
   6   1   9      134.78      126.90       14.10 o   0.4837E-02
   7   1   9       89.08       57.54       19.80 o   0.2159E-02
   0   2   9      596.57      613.01       21.41 o   0.1611E-02
   1   2   9        2.83        0.10       10.63 <   0.0000E+00
   2   2   9       17.97        4.69       10.92 <   0.0000E+00
   3   2   9      318.76      327.75       15.19 o   0.3627E-02
   4   2   9       24.66        0.01       11.16 o   0.2165E-02
   5   2   9      130.14      156.33       14.57 o   0.2953E-02
   6   2   9       30.02       33.47       14.29 o   0.4394E-02
   1   3   9      169.29      167.03       11.88 o   0.6496E-02
   2   3   9      453.66      336.18       15.46 o   0.0000E+00
   3   3   9       23.50        3.21       12.76 <   0.0000E+00
   4   3   9      211.70      175.06       16.05 o   0.2380E-02
   5   3   9       -3.88       12.61       12.17 <   0.0000E+00
   6   3   9      211.45      298.24       16.90 o   0.1735E-03
   0   4   9      -13.31        0.55       15.35 <   0.0000E+00
   1   4   9      559.95      656.31       16.20 o   0.0000E+00
   2   4   9     1077.35     1064.09       21.77 o   0.1944E-02
   3   4   9       60.08       68.33       13.04 o   0.4107E-02
   4   4   9      709.58      700.74       22.20 o   0.2005E-02
   5   4   9       58.58       44.39       14.42 o   0.4302E-02
   6   4   9       32.68        0.46       16.12 o   0.1721E-02
   1   5   9     1291.40     1385.45       20.39 o   0.0000E+00
   2   5   9      161.09       85.36       14.91 o   0.1431E-05
   3   5   9      566.32      706.86       17.77 o   0.0000E+00
   4   5   9       35.04       40.27       12.49 o   0.4578E-02
   5   5   9       28.94        3.45       14.39 o   0.3005E-02
   6   5   9       97.10       84.57       18.60 o   0.2749E-02
   0   6   9        1.25        7.92       16.48 <   0.0000E+00
   1   6   9      277.04      253.48       16.00 o   0.3033E-02
   2   6   9      149.92      112.69       14.70 o   0.1399E-02
   3   6   9       26.26       24.93       12.39 o   0.6141E-02
   4   6   9        6.97        0.65       12.58 <   0.0000E+00
   5   6   9      194.00      247.64       16.23 o   0.1161E-02
   6   6   9       44.99       49.62       18.25 o   0.2591E-02
   1   7   9      185.71      227.98       14.71 o   0.1416E-02
   2   7   9       44.52       31.42       12.60 o   0.6222E-02
   3   7   9      171.72      211.65       14.52 o   0.3382E-02
   4   7   9       44.23        1.10       13.00 o   0.4653E-05
   5   7   9       42.66       32.04       14.65 o   0.4520E-02
   6   7   9       19.96       45.70       18.53 <   0.0000E+00
   0   8   9       33.75       71.38       16.78 o   0.1364E-02
   1   8   9       34.35       22.28       12.76 o   0.5756E-02
   2   8   9      169.08      151.60       15.05 o   0.4154E-02
   3   8   9      226.24      140.10       16.01 o   0.0000E+00
   4   8   9       50.50       60.14       13.85 o   0.4168E-02
   5   8   9       89.83      106.54       16.43 o   0.3012E-02
   1   9   9      340.64      308.18       16.96 o   0.2659E-02
   2   9   9       -9.82        1.16       12.36 <   0.0000E+00
   3   9   9      287.93      278.99       16.26 o   0.3666E-02
   4   9   9        8.72        0.58       13.22 <   0.0000E+00
   5   9   9       -7.26        3.68       17.61 <   0.0000E+00
   0  10   9       33.95        4.15       16.61 o   0.2434E-02
   1  10   9       11.23        0.06       13.02 <   0.0000E+00
   2  10   9      169.83      132.69       15.77 o   0.2932E-02
   3  10   9       56.85        1.89       14.96 o   0.0000E+00
   4  10   9      157.45      132.81       16.58 o   0.3364E-02
   5  10   9       -8.03        0.34       21.78 <   0.0000E+00
   1  11   9       78.37       74.44       14.57 o   0.4279E-02
   2  11   9       44.59       41.21       15.36 o   0.4221E-02
   3  11   9       64.33       94.00       13.95 o   0.2426E-02
   4  11   9       12.28        8.95       16.91 <   0.0000E+00
   0  12   9      129.40      132.07       20.87 o   0.2243E-02
   1  12   9       13.71        6.30       13.61 <   0.0000E+00
   2  12   9       32.97        4.11       15.32 o   0.2235E-02
   3  12   9       59.44       36.63       16.12 o   0.3415E-02
   4  12   9       34.19        7.52       19.29 <   0.0000E+00
   1  13   9      113.41      124.39       16.49 o   0.2829E-02
   2  13   9       48.19        9.10       17.08 o   0.1567E-02
   3  13   9       54.51        3.83       21.88 o   0.9048E-03
   0  14   9      101.84      135.27       22.02 o   0.1222E-02
   1  14   9       -6.85        0.00       16.60 <   0.0000E+00
   2  14   9       30.34       12.54       21.91 <   0.0000E+00
   1  15   9       21.28       28.52       24.40 <   0.0000E+00
   0   0  10      196.90      135.98       27.45 o   0.7866E-03
   1   0  10       75.05       36.72       16.68 o   0.2010E-02
   2   0  10        3.45        1.39       16.91 <   0.0000E+00
   3   0  10       48.66       46.10       18.13 o   0.3040E-02
   4   0  10      100.96      140.45       18.75 o   0.9512E-03
   5   0  10      444.19      609.78       25.34 o   0.0000E+00
   6   0  10       27.23       11.86       21.15 <   0.0000E+00
   1   1  10     2234.68     2749.69       24.83 o   0.0000E+00
   2   1  10      438.88      511.97       15.88 o   0.0000E+00
   3   1  10       14.15        4.95       11.68 <   0.0000E+00
   4   1  10       20.17       27.58       11.85 <   0.0000E+00
   5   1  10       27.62       32.49       12.57 o   0.5319E-02
   6   1  10       80.14       78.05       14.14 o   0.4978E-02
   0   2  10     3027.19     3464.34       40.31 o   0.0000E+00
   1   2  10     1284.78     1330.08       21.38 o   0.1534E-02
   2   2  10        6.13        6.25       11.58 <   0.0000E+00
   3   2  10       87.41       65.63       12.36 o   0.5058E-02
   4   2  10      900.17      966.23       22.54 o   0.6154E-03
   5   2  10       35.46       11.03       13.03 o   0.3665E-02
   6   2  10      137.00      114.02       16.52 o   0.3344E-02
   1   3  10       91.93      140.16       12.69 o   0.1423E-02
   2   3  10       42.46       35.62       12.28 o   0.6542E-02
   3   3  10       89.67       56.00       12.50 o   0.2382E-02
   4   3  10        7.20        0.05       13.46 <   0.0000E+00
   5   3  10      126.87      172.21       16.33 o   0.1673E-02
   6   3  10       78.91      111.13       17.02 o   0.1795E-02
   0   4  10      332.65      500.42       23.29 o   0.0000E+00
   1   4  10       46.10       62.26       12.66 o   0.3580E-02
   2   4  10      101.32       87.92       14.05 o   0.4528E-02
   3   4  10        6.36       19.93       11.73 <   0.0000E+00
   4   4  10      122.39      117.72       14.58 o   0.4707E-02
   5   4  10      144.98      141.26       16.27 o   0.3765E-02
   6   4  10       44.22       10.74       18.04 o   0.2193E-02
   1   5  10        0.77        2.42       12.53 <   0.0000E+00
   2   5  10       41.79       47.80       13.17 o   0.4386E-02
   3   5  10       30.61       84.24       12.26 o   0.1191E-02
   4   5  10      368.69      308.44       18.41 o   0.1357E-02
   5   5  10      188.66      189.44       16.36 o   0.3542E-02
   6   5  10        7.86       27.65       18.59 <   0.0000E+00
   0   6  10     1000.07     1127.12       30.87 o   0.2176E-03
   1   6  10      766.57      943.64       19.70 o   0.0000E+00
   2   6  10      110.09       83.86       13.70 o   0.4955E-02
   3   6  10      241.91      262.86       15.37 o   0.3584E-02
   4   6  10       48.71       28.89       13.44 o   0.4070E-02
   5   6  10      104.61      135.91       14.60 o   0.2686E-02
   6   6  10       -7.61        0.03       21.45 <   0.0000E+00
   1   7  10      861.96      759.40       20.39 o   0.9034E-03
   2   7  10      130.19      136.08       14.18 o   0.4971E-02
   3   7  10      349.98      371.58       17.11 o   0.2439E-02
   4   7  10       76.47       52.66       14.88 o   0.3978E-02
   5   7  10       87.44       78.23       16.35 o   0.3624E-02
   0   8  10       18.09        2.52       14.77 <   0.0000E+00
   1   8  10      161.27      150.44       14.88 o   0.4465E-02
   2   8  10      206.29      267.99       14.88 o   0.3046E-03
   3   8  10      213.47      199.73       15.55 o   0.4138E-02
   4   8  10        9.44       14.53       14.21 <   0.0000E+00
   5   8  10       30.53       22.18       17.65 <   0.0000E+00
   1   9  10       63.16       41.40       12.87 o   0.3600E-02
   2   9  10       -8.85        6.32       12.57 <   0.0000E+00
   3   9  10      163.25      160.13       16.35 o   0.3383E-02
   4   9  10      111.72      105.69       15.44 o   0.4194E-02
   5   9  10       51.51       12.60       21.14 o   0.1425E-02
   0  10  10       33.87       56.93       17.39 <   0.0000E+00
   1  10  10       94.37       90.96       13.41 o   0.5418E-02
   2  10  10      261.54      270.20       17.25 o   0.2374E-02
   3  10  10      281.40      301.53       16.52 o   0.2356E-02
   4  10  10       26.92       23.76       17.85 <   0.0000E+00
   1  11  10       88.07       91.05       14.15 o   0.4462E-02
   2  11  10      199.07      177.39       16.56 o   0.3046E-02
   3  11  10      130.69      154.35       16.49 o   0.2158E-02
   4  11  10       18.26       18.61       19.05 <   0.0000E+00
   0  12  10       28.76        0.42       19.21 <   0.0000E+00
   1  12  10       29.42        8.82       14.53 o   0.3813E-02
   2  12  10       61.11       60.06       15.74 o   0.3799E-02
   3  12  10       26.74       13.97       17.76 <   0.0000E+00
   1  13  10       42.51       30.82       16.44 o   0.3461E-02
   2  13  10       64.56       44.36       20.81 o   0.2194E-02
   3  13  10       31.72        7.36       20.08 <   0.0000E+00
   0  14  10       51.67       38.69       20.91 o   0.2252E-02
   1  14  10      131.04      115.55       23.06 o   0.1859E-02
   1   1  11       17.32        2.09       13.02 <   0.0000E+00
   2   1  11        6.55        2.28       11.22 <   0.0000E+00
   3   1  11     1104.23     1200.39       21.98 o   0.1682E-03
   4   1  11       27.70       10.02       12.01 o   0.5654E-02
   5   1  11       31.39       14.87       12.58 o   0.5482E-02
   6   1  11      150.49      164.79       17.54 o   0.2906E-02
   0   2  11      150.39      128.25       20.45 o   0.2074E-02
   1   2  11      134.86      161.93       14.13 o   0.3020E-02
   2   2  11       34.08       14.07       12.28 o   0.4953E-02
   3   2  11      191.44      187.02       13.03 o   0.5878E-02
   4   2  11       17.24        0.33       11.91 <   0.0000E+00
   5   2  11       23.69        0.02       13.99 <   0.0000E+00
   6   2  11       -2.10        5.41       15.62 <   0.0000E+00
   1   3  11       55.47       59.78       13.17 o   0.4880E-02
   2   3  11       61.94       69.61       11.79 o   0.6022E-02
   3   3  11      839.68      744.66       19.97 o   0.2462E-04
   4   3  11       34.29       30.50       13.49 o   0.5479E-02
   5   3  11        2.76        0.04       13.83 <   0.0000E+00
   6   3  11      210.12      214.01       19.98 o   0.2330E-02
   0   4  11      575.01      622.12       25.98 o   0.9742E-03
   1   4  11       -0.18        2.25       11.46 <   0.0000E+00
   2   4  11       56.10       43.27       12.52 o   0.6033E-02
   3   4  11       54.97       39.39       13.54 o   0.5101E-02
   4   4  11       27.77       10.90       13.06 o   0.5025E-02
   5   4  11       29.93       20.59       14.08 o   0.4910E-02
   6   4  11       14.74       16.45       19.75 <   0.0000E+00
   1   5  11       57.12       59.70       11.99 o   0.6269E-02
   2   5  11        7.39        5.14       12.94 <   0.0000E+00
   3   5  11      690.59      662.60       21.06 o   0.2116E-02
   4   5  11        6.19        0.47       12.83 <   0.0000E+00
   5   5  11       16.23       29.35       14.47 <   0.0000E+00
   6   5  11        7.70       24.03       19.48 <   0.0000E+00
   0   6  11      332.47      285.12       22.53 o   0.1325E-02
   1   6  11      323.61      220.31       15.69 o   0.0000E+00
   2   6  11       15.31        4.73       12.63 <   0.0000E+00
   3   6  11      314.24      300.45       18.28 o   0.2879E-02
   4   6  11       29.16       13.22       14.04 o   0.4660E-02
   5   6  11       22.65        7.71       15.68 <   0.0000E+00
   1   7  11      127.25      109.84       13.46 o   0.5315E-02
   2   7  11       81.20       65.45       14.10 o   0.4892E-02
   3   7  11      114.66       84.37       14.27 o   0.3518E-02
   4   7  11       26.51        7.92       13.28 <   0.0000E+00
   5   7  11       23.75       24.83       16.42 <   0.0000E+00
   0   8  11      709.10      703.27       27.20 o   0.1344E-02
   1   8  11      186.48      179.70       14.60 o   0.4590E-02
   2   8  11       81.62      127.23       13.77 o   0.1849E-02
   3   8  11       33.73       34.43       15.00 o   0.4391E-02
   4   8  11       21.15        9.86       14.01 <   0.0000E+00
   5   8  11       59.54       29.28       21.11 o   0.1933E-02
   1   9  11       73.70       59.01       13.74 o   0.5036E-02
   2   9  11       34.12       21.54       13.65 o   0.5105E-02
   3   9  11       44.70       59.84       13.54 o   0.3608E-02
   4   9  11       55.10       39.59       17.82 o   0.3046E-02
   0  10  11      200.51      176.69       19.69 o   0.2094E-02
   1  10  11       38.93        3.01       13.58 o   0.1384E-02
   2  10  11       30.50        4.09       14.30 o   0.3219E-02
   3  10  11       11.98        0.01       13.21 <   0.0000E+00
   4  10  11        1.31        8.91       18.40 <   0.0000E+00
   1  11  11       16.76        3.22       14.18 <   0.0000E+00
   2  11  11       93.85       57.54       15.22 o   0.2801E-02
   3  11  11       30.88       11.22       17.02 <   0.0000E+00
   0  12  11      194.25      177.50       21.48 o   0.2087E-02
   1  12  11       45.40       22.57       16.93 o   0.2954E-02
   2  12  11        9.86       13.11       17.64 <   0.0000E+00
   3  12  11       33.21       20.91       17.82 <   0.0000E+00
   1  13  11       38.09       20.95       18.39 o   0.2810E-02
   2  13  11       79.77       40.59       21.03 o   0.1763E-02
   0   0  12      848.60      713.86       40.03 o   0.2976E-03
   1   0  12     1067.80      951.62       31.48 o   0.5046E-03
   2   0  12      135.59      136.83       18.96 o   0.2598E-02
   3   0  12      446.56      477.34       23.83 o   0.1498E-02
   4   0  12      604.05      743.16       28.77 o   0.1352E-04
   5   0  12      203.60      178.33       22.82 o   0.1734E-02
   6   0  12       29.05        1.28       25.14 <   0.0000E+00
   1   1  12       63.98       61.34       12.73 o   0.5008E-02
   2   1  12      366.93      410.20       15.45 o   0.1013E-02
   3   1  12       20.26        0.34       12.73 <   0.0000E+00
   4   1  12       23.69       29.56       12.25 <   0.0000E+00
   5   1  12       97.87       91.58       13.57 o   0.5390E-02
   6   1  12       11.47       19.92       18.40 <   0.0000E+00
   0   2  12      367.24      355.68       23.71 o   0.1673E-02
   1   2  12      186.81      144.00       13.97 o   0.2742E-02
   2   2  12      272.26      207.00       15.25 o   0.1228E-03
   3   2  12       31.78       16.00       11.69 o   0.6232E-02
   4   2  12       40.42       39.05       13.45 o   0.5498E-02
   5   2  12      186.42      241.81       16.44 o   0.1056E-02
   6   2  12       -4.62        5.19       17.95 <   0.0000E+00
   1   3  12      168.33      196.45       13.34 o   0.3129E-02
   2   3  12       81.57      119.65       13.31 o   0.2600E-02
   3   3  12       95.94       77.08       13.40 o   0.4708E-02
   4   3  12       51.65       20.37       15.76 o   0.2695E-02
   5   3  12      122.42      136.82       17.04 o   0.2795E-02
   0   4  12      392.94      563.97       22.64 o   0.0000E+00
   1   4  12      904.70      935.80       21.49 o   0.1277E-02
   2   4  12       23.81       19.69       11.45 o   0.7565E-02
   3   4  12      187.77      144.25       15.47 o   0.1770E-02
   4   4  12      139.81       93.86       14.71 o   0.2048E-02
   5   4  12      127.60      116.71       16.49 o   0.3609E-02
   1   5  12      497.99      462.31       16.98 o   0.2941E-02
   2   5  12      103.88      130.60       13.46 o   0.3969E-02
   3   5  12       38.74        9.13       13.82 o   0.3022E-02
   4   5  12      263.19      242.73       16.83 o   0.3337E-02
   5   5  12       27.56        4.38       16.78 <   0.0000E+00
   0   6  12      122.87      107.12       18.84 o   0.2713E-02
   1   6  12       23.88       30.84       12.49 <   0.0000E+00
   2   6  12      317.10      295.27       17.83 o   0.2972E-02
   3   6  12       28.98        4.32       13.64 o   0.3546E-02
   4   6  12       10.46        6.63       13.95 <   0.0000E+00
   5   6  12       45.39        9.65       17.83 o   0.1963E-02
   1   7  12      185.99      158.09       15.30 o   0.2630E-02
   2   7  12      199.80      177.39       15.42 o   0.3855E-02
   3   7  12      255.20      280.04       18.12 o   0.2171E-02
   4   7  12       62.66       46.36       17.16 o   0.3262E-02
   5   7  12       38.04       22.02       20.44 <   0.0000E+00
   0   8  12       50.49       26.94       18.08 o   0.2476E-02
   1   8  12      109.05       59.25       14.02 o   0.1551E-02
   2   8  12      292.24      289.38       18.57 o   0.2659E-02
   3   8  12       66.49      117.56       14.05 o   0.1254E-02
   4   8  12       50.02        1.37       18.34 o   0.5289E-03
   1   9  12       72.52       60.56       13.85 o   0.5084E-02
   2   9  12      219.08      237.47       16.60 o   0.3125E-02
   3   9  12       69.46      103.72       15.95 o   0.1790E-02
   4   9  12       74.76       47.31       19.65 o   0.2286E-02
   0  10  12      104.11      101.45       20.20 o   0.2279E-02
   1  10  12       34.73       44.60       13.04 o   0.4937E-02
   2  10  12       56.58       31.47       15.45 o   0.3633E-02
   3  10  12       20.00        6.11       16.11 <   0.0000E+00
   1  11  12      111.40       60.05       16.68 o   0.1293E-02
   2  11  12        5.64        0.63       16.75 <   0.0000E+00
   3  11  12       22.06        3.74       20.61 <   0.0000E+00
   0  12  12      220.33      210.11       29.62 o   0.1136E-02
   1  12  12       39.80       22.31       18.23 o   0.2848E-02
   2  12  12       64.11       71.95       20.77 o   0.2055E-02
   1   1  13       25.22        3.42       12.24 o   0.3914E-02
   2   1  13       26.79        4.61       12.42 o   0.4169E-02
   3   1  13      379.25      300.99       16.55 o   0.1296E-03
   4   1  13       56.81       62.55       13.13 o   0.5045E-02
   5   1  13       38.56       47.40       15.11 o   0.3294E-02
   0   2  13      688.89      853.29       28.93 o   0.0000E+00
   1   2  13       24.70       10.49       12.16 o   0.5784E-02
   2   2  13       97.09       68.11       12.92 o   0.4968E-02
   3   2  13       30.99        7.70       12.63 o   0.4773E-02
   4   2  13        3.72        1.82       13.34 <   0.0000E+00
   5   2  13       26.60       11.01       15.82 <   0.0000E+00
   1   3  13       93.59       88.84       13.00 o   0.5831E-02
   2   3  13        8.52        2.03       12.30 <   0.0000E+00
   3   3  13      621.70      668.72       21.42 o   0.6192E-03
   4   3  13       10.11       11.60       14.85 <   0.0000E+00
   5   3  13       -8.96        0.09       16.02 <   0.0000E+00
   0   4  13       74.70       12.35       18.17 o   0.1011E-02
   1   4  13      128.84      146.65       13.38 o   0.3939E-02
   2   4  13      144.80      166.93       13.34 o   0.2592E-02
   3   4  13       68.31       57.66       14.73 o   0.4592E-02
   4   4  13       25.21        4.02       14.30 <   0.0000E+00
   5   4  13       15.80        0.94       17.63 <   0.0000E+00
   1   5  13       20.27        7.55       12.06 <   0.0000E+00
   2   5  13      174.40      161.26       15.03 o   0.4378E-02
   3   5  13       13.45        0.02       14.29 <   0.0000E+00
   4   5  13        8.18       11.03       13.94 <   0.0000E+00
   5   5  13       77.30       47.79       20.01 o   0.2219E-02
   0   6  13      610.88      702.42       28.63 o   0.3261E-03
   1   6  13       91.51       89.68       12.97 o   0.5926E-02
   2   6  13      110.91      124.42       15.13 o   0.3124E-02
   3   6  13       35.46        0.56       14.34 o   0.9565E-03
   4   6  13       37.07       33.48       17.18 o   0.3384E-02
   1   7  13      124.97      201.48       15.38 o   0.1649E-03
   2   7  13       38.65       30.85       14.04 o   0.4810E-02
   3   7  13       50.59       18.51       14.23 o   0.3381E-02
   4   7  13       17.70       39.82       17.75 <   0.0000E+00
   0   8  13      198.09      200.80       22.07 o   0.2052E-02
   1   8  13        8.40        1.25       13.36 <   0.0000E+00
   2   8  13       27.78        1.03       14.66 <   0.0000E+00
   3   8  13       16.41        0.03       16.80 <   0.0000E+00
   4   8  13       -7.48        5.61       19.12 <   0.0000E+00
   1   9  13       16.60        1.41       14.21 <   0.0000E+00
   2   9  13       68.64       64.88       15.42 o   0.4200E-02
   3   9  13       34.63        5.55       17.17 o   0.2271E-02
   0  10  13       30.11        0.06       21.99 <   0.0000E+00
   1  10  13       14.30        3.02       15.96 <   0.0000E+00
   2  10  13       18.33        2.36       17.42 <   0.0000E+00
   3  10  13       20.84        7.21       21.03 <   0.0000E+00
   1  11  13       16.73        0.77       18.64 <   0.0000E+00
   2  11  13       65.87       88.32       21.41 o   0.1459E-02
   0  12  13       -9.01       23.98       28.93 <   0.0000E+00
   1  12  13       75.63        0.22       49.64 <   0.0000E+00
   0   0  14      394.16      376.34       32.44 o   0.9502E-03
   1   0  14       37.69       16.17       17.74 o   0.2776E-02
   2   0  14      295.67      376.53       22.82 o   0.5160E-03
   3   0  14       28.61        0.13       18.11 <   0.0000E+00
   4   0  14       -4.18        1.42       20.83 <   0.0000E+00
   5   0  14       25.88        2.62       25.33 <   0.0000E+00
   1   1  14       10.74        0.14       12.79 <   0.0000E+00
   2   1  14       16.52        7.46       12.33 <   0.0000E+00
   3   1  14       62.59       76.08       13.30 o   0.4015E-02
   4   1  14       69.45       92.25       14.54 o   0.2879E-02
   5   1  14       53.11       21.78       19.87 o   0.2019E-02
   0   2  14      481.84      374.25       26.64 o   0.2326E-03
   1   2  14      117.44      126.42       14.93 o   0.3943E-02
   2   2  14       37.94       87.10       13.68 o   0.1049E-02
   3   2  14      249.08      266.26       15.69 o   0.3185E-02
   4   2  14       29.62       10.95       16.66 <   0.0000E+00
   5   2  14        4.92       18.51       15.97 <   0.0000E+00
   1   3  14       54.71       70.93       13.47 o   0.3695E-02
   2   3  14       20.59        8.95       12.86 <   0.0000E+00
   3   3  14       87.79       74.35       14.37 o   0.4686E-02
   4   3  14       56.16       88.78       16.17 o   0.1866E-02
   0   4  14      103.98      125.12       20.01 o   0.1991E-02
   1   4  14       73.40       72.50       12.85 o   0.6044E-02
   2   4  14      135.77      130.79       14.94 o   0.4460E-02
   3   4  14       13.20        1.99       14.38 <   0.0000E+00
   4   4  14       26.03        0.73       16.70 <   0.0000E+00
   1   5  14       12.73        4.23       12.54 <   0.0000E+00
   2   5  14       27.63        3.39       13.77 o   0.3437E-02
   3   5  14       29.90       16.97       14.03 o   0.4793E-02
   4   5  14        6.34       23.61       18.65 <   0.0000E+00
   0   6  14      567.34      541.68       29.49 o   0.1126E-02
   1   6  14       27.53       17.97       12.89 o   0.5885E-02
   2   6  14       66.54       71.70       15.08 o   0.4032E-02
   3   6  14       96.62       80.90       17.02 o   0.3297E-02
   4   6  14       11.84        0.11       21.33 <   0.0000E+00
   1   7  14       20.81        3.87       15.11 <   0.0000E+00
   2   7  14       86.12       82.44       15.99 o   0.3911E-02
   3   7  14       83.87      118.19       19.36 o   0.1677E-02
   4   7  14       18.73        0.03       35.09 <   0.0000E+00
   0   8  14        0.65        7.08       18.65 <   0.0000E+00
   1   8  14       52.99       47.61       16.02 o   0.3857E-02
   2   8  14        4.32        0.03       16.29 <   0.0000E+00
   3   8  14      -21.54        2.55       20.39 <   0.0000E+00
   1   9  14       79.76       54.30       19.12 o   0.2528E-02
   2   9  14       67.15       76.11       18.88 o   0.2366E-02
   3   9  14       46.45       15.48       22.89 o   0.1618E-02
   0  10  14      152.50      201.25       34.07 o   0.5306E-03
   1  10  14       44.51       26.00       19.42 o   0.2527E-02
   2  10  14       45.22       22.59       22.31 o   0.1822E-02
   1   1  15      192.01      142.23       16.18 o   0.1866E-02
   2   1  15      214.59      221.69       16.00 o   0.3461E-02
   3   1  15       23.87       26.06       13.44 <   0.0000E+00
   4   1  15       47.44        8.63       16.38 o   0.1883E-02
   0   2  15       57.42       14.49       19.58 o   0.1782E-02
   1   2  15       27.60        1.12       14.33 <   0.0000E+00
   2   2  15       22.46        1.20       13.05 <   0.0000E+00
   3   2  15       21.43        5.55       14.40 <   0.0000E+00
   4   2  15       22.03        2.38       18.54 <   0.0000E+00
   1   3  15       50.50       29.70       13.88 o   0.4243E-02
   2   3  15      120.69       52.17       14.97 o   0.1065E-03
   3   3  15      -19.11        3.42       14.48 <   0.0000E+00
   4   3  15       21.79       18.65       21.31 <   0.0000E+00
   0   4  15       27.33        7.05       18.59 <   0.0000E+00
   1   4  15       21.85       14.60       13.09 <   0.0000E+00
   2   4  15       86.24       48.97       14.72 o   0.3104E-02
   3   4  15       23.88        4.51       18.21 <   0.0000E+00
   4   4  15       61.76       58.87       21.79 o   0.2106E-02
   1   5  15       77.79       83.75       14.11 o   0.4323E-02
   2   5  15      148.17      114.27       16.17 o   0.2822E-02
   3   5  15       19.52       13.79       19.46 <   0.0000E+00
   0   6  15       39.78        5.15       19.30 o   0.1680E-02
   1   6  15       45.45       41.02       13.90 o   0.5160E-02
   2   6  15       33.53       16.66       18.09 <   0.0000E+00
   3   6  15       18.34        2.83       19.48 <   0.0000E+00
   1   7  15        5.41        4.07       17.04 <   0.0000E+00
   2   7  15       43.49       21.80       20.57 o   0.2206E-02
   3   7  15       24.16        4.28       24.05 <   0.0000E+00
   0   8  15       60.76       36.74       24.54 o   0.1574E-02
   1   8  15        9.96        1.40       18.27 <   0.0000E+00
   2   8  15       25.97       12.02       22.45 <   0.0000E+00
   1   9  15       46.58       14.41       21.06 o   0.1841E-02
   0   0  16      445.86      417.59       41.56 o   0.5506E-03
   1   0  16       -6.99        0.88       19.58 <   0.0000E+00
   2   0  16       80.69      116.18       21.34 o   0.9945E-03
   3   0  16      117.42      125.90       27.55 o   0.1131E-02
   1   1  16       17.36       32.24       14.29 <   0.0000E+00
   2   1  16       20.59        0.46       14.39 <   0.0000E+00
   3   1  16       92.52       91.40       17.71 o   0.2944E-02
   0   2  16      219.17      180.40       23.95 o   0.1650E-02
   1   2  16      105.59       81.21       15.29 o   0.3693E-02
   2   2  16       75.08       72.45       15.11 o   0.4172E-02
   3   2  16       39.64        0.48       18.32 o   0.1129E-02
   1   3  16       13.34        4.89       14.42 <   0.0000E+00
   2   3  16       33.57       38.33       14.85 o   0.3960E-02
   3   3  16      -14.13        0.11       19.76 <   0.0000E+00
   0   4  16      331.25      290.60       26.80 o   0.1232E-02
   1   4  16       30.87       24.05       14.98 o   0.4406E-02
   2   4  16       53.05       32.64       15.86 o   0.3654E-02
   3   4  16        2.14       25.05       22.63 <   0.0000E+00
   1   5  16       25.94       16.68       15.55 <   0.0000E+00
   2   5  16       27.89        0.02       18.45 <   0.0000E+00
   3   5  16      111.72      128.49       27.81 o   0.1082E-02
   0   6  16       16.42        0.31       24.31 <   0.0000E+00
   1   6  16       19.97       19.84       16.20 <   0.0000E+00
   2   6  16        3.52        2.52       23.52 <   0.0000E+00
   1   7  16       83.23       57.09       23.28 o   0.1751E-02
   2   7  16       68.21       57.50       37.08 <   0.0000E+00
   0   8  16       66.86       64.60       28.07 o   0.1146E-02
   1   1  17       26.85       47.54       17.04 <   0.0000E+00
   2   1  17       16.90       24.06       17.89 <   0.0000E+00
   0   2  17       34.90        2.95       22.93 <   0.0000E+00
   1   2  17       12.01        2.28       17.59 <   0.0000E+00
   2   2  17       30.20        3.21       20.41 <   0.0000E+00
   1   3  17      -10.26        0.09       16.87 <   0.0000E+00
   2   3  17       56.96       31.73       22.55 o   0.1839E-02
   0   4  17       -0.91        1.90       26.01 <   0.0000E+00
   1   4  17        0.72       27.37       18.88 <   0.0000E+00
   2   4  17       25.48       35.56       21.02 <   0.0000E+00
   1   5  17       29.16       24.18       19.72 <   0.0000E+00
   0   6  17       -5.86       24.15       29.04 <   0.0000E+00
   0   0  18       20.04        2.55       46.57 <   0.0000E+00
   1   0  18     -233.06       15.64       88.63 <   0.0000E+00
   0   2  18       25.65       86.31       37.22 <   0.0000E+00
